# Supplementary material for: Comprehensive analyses of the occurrence of a fungicide resistance marker and the genetic structure in Erysiphe necator populations
Source: Sci Rep. 2023 Sep 13;13:15172. doi: 10.1038/s41598-023-41454-1 (PMC10499922; doi:10.1038/s41598-023-41454-1)
Supplement: Supplementary file 1 — Supplementary Information 1. [file 41598_2023_41454_MOESM1_ESM.xls]

## Sheet: minden 2148 db
sample number	sample name	chasmothecium ID	wine region	vineyard	cultivar	year of collection	season of collection	DMI treatment1	sample type2	CYP51 position 4953	TUB2 position 794	TUB2 position 368	TUB2 position 33	TUB2 position 336	TUB2 position 420	ITS position 48	IGS position 108
1	N1C11B	1	Neszmely	Gote-Korma	Chardonnay	2017	autumn	1	ch	A
2	N1C11B	2	Neszmely	Gote-Korma	Chardonnay	2017	autumn	1	ch	T	C	Y	G	T	T
3	N1C17A	1	Neszmely	Gote-Korma	Chardonnay	2017	autumn	1	ch	A
4	N1C17A	2	Neszmely	Gote-Korma	Chardonnay	2017	autumn	1	ch	T	C	C
5	N1C25A		Neszmely	Gote-Korma	Chardonnay	2017	autumn	1	ch	T	C	C
6	N1C26B	1	Neszmely	Gote-Korma	Chardonnay	2017	autumn	1	ch	A	C	C
7	N1C26B	2	Neszmely	Gote-Korma	Chardonnay	2017	autumn	1	ch	T	C	C
8	N1C27B	1	Neszmely	Gote-Korma	Chardonnay	2017	autumn	1	ch	T	C	C	G	T	T	C	T
9	N1C27B	2	Neszmely	Gote-Korma	Chardonnay	2017	autumn	1	ch	W	C	T	G	T	T
10	N1C27B	3	Neszmely	Gote-Korma	Chardonnay	2017	autumn	1	ch	W	C	C	G	C	T	C	T
11	N1C27B	4	Neszmely	Gote-Korma	Chardonnay	2017	autumn	1	ch	A	C	C	G	T	T	C	T
12	N1C27B	5	Neszmely	Gote-Korma	Chardonnay	2017	autumn	1	ch	W	C	C	G	T	T	C	T
13	N1C27B	6	Neszmely	Gote-Korma	Chardonnay	2017	autumn	1	ch	W	C	T	G	T	T	C	T
14	N1C27B	7	Neszmely	Gote-Korma	Chardonnay	2017	autumn	1	ch	W	C	T	G	y	y
15	N1C27B	8	Neszmely	Gote-Korma	Chardonnay	2017	autumn	1	ch	W	C	C	G	y	T
16	N1C30A	1	Neszmely	Gote-Korma	Chardonnay	2017	autumn	1	ch	A
17	N1C30A	2	Neszmely	Gote-Korma	Chardonnay	2017	autumn	1	ch	A	C	C
18	N1C30A	3	Neszmely	Gote-Korma	Chardonnay	2017	autumn	1	ch	A
19	N1T17C		Neszmely	Gote-Korma	Tramini	2017	autumn	1	ch	T	C	C	G	C	T
20	N1T18B	1	Neszmely	Gote-Korma	Tramini	2017	autumn	1	ch	T	C	C	G	C	T
21	N1T18B	2	Neszmely	Gote-Korma	Tramini	2017	autumn	1	ch	T	C	C	G	T	T
22	N1T1A	1	Neszmely	Gote-Korma	Tramini	2017	autumn	1	ch	T	C	C
23	N1T1A	2	Neszmely	Gote-Korma	Tramini	2017	autumn	1	ch	A	C	C	G	C	T
24	N1T24A	1	Neszmely	Gote-Korma	Tramini	2017	autumn	1	ch	A	C	C	G	y	y
25	N1T24A	2	Neszmely	Gote-Korma	Tramini	2017	autumn	1	ch	A	C	C	G	T	T
26	N1T24A	3	Neszmely	Gote-Korma	Tramini	2017	autumn	1	ch	T	C	C	G	T	T
27	N1T26B	1	Neszmely	Gote-Korma	Tramini	2017	autumn	1	ch	T	C	C	G	C	T
28	N1T26B	2	Neszmely	Gote-Korma	Tramini	2017	autumn	1	ch	A	C	C	G	Y	T
29	N1T26C	1	Neszmely	Gote-Korma	Tramini	2017	autumn	1	ch	W	C	C	G	C	T		T
30	N1T26C	2	Neszmely	Gote-Korma	Tramini	2017	autumn	1	ch	W	C	C	G	C	T	C	T
31	N1T26C	3	Neszmely	Gote-Korma	Tramini	2017	autumn	1	ch	W	C	C	G	y	T
32	N1T26C	4	Neszmely	Gote-Korma	Tramini	2017	autumn	1	ch	W	Y	C	G	y	T
33	N1T26C	5	Neszmely	Gote-Korma	Tramini	2017	autumn	1	ch	A	C	C	G	C	T	C	T
34	N1T26C	6	Neszmely	Gote-Korma	Tramini	2017	autumn	1	ch	W	C	Y	G	C	T
35	N1T26C	7	Neszmely	Gote-Korma	Tramini	2017	autumn	1	ch	T	C	C	G	T	T	C	T
36	N1T26C	8	Neszmely	Gote-Korma	Tramini	2017	autumn	1	ch	W	C	C	G	y	T
37	N1T5C	1	Neszmely	Gote-Korma	Tramini	2017	autumn	1	ch	A
38	N1T5C	2	Neszmely	Gote-Korma	Tramini	2017	autumn	1	ch	T			G	Y	T
39	N1T6C	1	Neszmely	Gote-Korma	Tramini	2017	autumn	1	ch	A
40	N1T6C	2	Neszmely	Gote-Korma	Tramini	2017	autumn	1	ch	T	C	Y
41	N2C1A	2	Neszmely	Keresztret	Chardonnay	2017	autumn	1	ch	W	C	Y	G	y	T
42	N2C1A	3	Neszmely	Keresztret	Chardonnay	2017	autumn	1	ch	A	C	Y	G	y	T
43	N2C1A	4	Neszmely	Keresztret	Chardonnay	2017	autumn	1	ch	A	C	C	G	y	T
44	N2C1A	5	Neszmely	Keresztret	Chardonnay	2017	autumn	1	ch	T	C	C	G	C	T	C	T
45	N2C1A	6	Neszmely	Keresztret	Chardonnay	2017	autumn	1	ch			C	G	y	T
46	N2C1A	7	Neszmely	Keresztret	Chardonnay	2017	autumn	1	ch	T	C	C	G	y	T
47	N2C21C	1	Neszmely	Keresztret	Chardonnay	2017	autumn	1	ch	T	C	Y
48	N2C21C	2	Neszmely	Keresztret	Chardonnay	2017	autumn	1	ch	T	C	Y	G	C	T
49	N2C21C	3	Neszmely	Keresztret	Chardonnay	2017	autumn	1	ch	W	C	C	G	C	T
50	N2C21C	4	Neszmely	Keresztret	Chardonnay	2017	autumn	1	ch	T	C	Y	G	T	T
51	N2C26B	1	Neszmely	Keresztret	Chardonnay	2017	autumn	1	ch	T
52	N2C26B	2	Neszmely	Keresztret	Chardonnay	2017	autumn	1	ch	A	C	C
53	N2C26B	3	Neszmely	Keresztret	Chardonnay	2017	autumn	1	ch	T	C	C
54	N3T13B	1	Neszmely	Gote-Korma	Tramini	2017	autumn	1	ch	A	C	C
55	N3T13B	2	Neszmely	Gote-Korma	Tramini	2017	autumn	1	ch	T	C	C
56	N3T16C	1	Neszmely	Gote-Korma	Tramini	2017	autumn	1	ch	A	C	C
57	N3T16C	2	Neszmely	Gote-Korma	Tramini	2017	autumn	1	ch	A	C	C
58	N3T17C	1	Neszmely	Gote-Korma	Tramini	2017	autumn	1	ch	W	C	C		C		C	T
59	N3T17C	2	Neszmely	Gote-Korma	Tramini	2017	autumn	1	ch	W	C	C	G	T	T	C	T
60	N3T17C	3	Neszmely	Gote-Korma	Tramini	2017	autumn	1	ch	A	Y	C	G	C	T	C	T
61	N3T18B		Neszmely	Gote-Korma	Tramini	2017	autumn	1	ch	A
62	N3T1C	1	Neszmely	Gote-Korma	Tramini	2017	autumn	1	ch	A	C	C
63	N3T1C	2	Neszmely	Gote-Korma	Tramini	2017	autumn	1	ch	A	C	Y
64	N3T1C	3	Neszmely	Gote-Korma	Tramini	2017	autumn	1	ch	A	C	C
65	N3T20A	1	Neszmely	Gote-Korma	Tramini	2017	autumn	1	ch	T	C	C
66	N3T20A	2	Neszmely	Gote-Korma	Tramini	2017	autumn	1	ch	T	C	C
67	N3T23B	1	Neszmely	Gote-Korma	Tramini	2017	autumn	1	ch	A	C	C
68	N3T23B	2	Neszmely	Gote-Korma	Tramini	2017	autumn	1	ch	A
69	N3T25B	1	Neszmely	Gote-Korma	Tramini	2017	autumn	1	ch	A	C	C
70	N3T25B	2	Neszmely	Gote-Korma	Tramini	2017	autumn	1	ch	A	C	C
71	N3T27A	1	Neszmely	Gote-Korma	Tramini	2017	autumn	1	ch	T	Y	Y	G	T	C	C	T
72	N3T27A	2	Neszmely	Gote-Korma	Tramini	2017	autumn	1	ch	A	C	Y	G	Y	Y	C	T
73	N3T27A	3	Neszmely	Gote-Korma	Tramini	2017	autumn	1	ch	A	C	Y	G	Y	T	C	T
74	N3T29B	1	Neszmely	Gote-Korma	Tramini	2017	autumn	1	ch	T	C	T
75	N3T29B	2	Neszmely	Gote-Korma	Tramini	2017	autumn	1	ch	T	C	C
76	N3T32B	1	Neszmely	Gote-Korma	Tramini	2017	autumn	1	ch	W	C	C	G	T	T	C	T
77	N3T32B	2	Neszmely	Gote-Korma	Tramini	2017	autumn	1	ch	A	C	C	G	y	T
78	N3T32B	3	Neszmely	Gote-Korma	Tramini	2017	autumn	1	ch	W	C	Y	G	y	T
79	N3T32B	4	Neszmely	Gote-Korma	Tramini	2017	autumn	1	ch	W	Y	C	G	T	T
80	N3T32B	5	Neszmely	Gote-Korma	Tramini	2017	autumn	1	ch	W	C	C	G	C	T	C	T
81	N3T32B	6	Neszmely	Gote-Korma	Tramini	2017	autumn	1	ch	A	Y	C	G	T	T
82	N3T32B	7	Neszmely	Gote-Korma	Tramini	2017	autumn	1	ch	W	C	Y	G	T	T
83	N3T32B	8	Neszmely	Gote-Korma	Tramini	2017	autumn	1	ch	W	C	C	G	T	T	C	T
84	N3T3B	1	Neszmely	Gote-Korma	Tramini	2017	autumn	1	ch	A	C	C
85	N3T3B	2	Neszmely	Gote-Korma	Tramini	2017	autumn	1	ch	A	Y	C
86	N3T6B	1	Neszmely	Gote-Korma	Tramini	2017	autumn	1	ch	T	C	Y
87	N3T6B	2	Neszmely	Gote-Korma	Tramini	2017	autumn	1	ch	A
88	N3T7B	1	Neszmely	Gote-Korma	Tramini	2017	autumn	1	ch	W	C	Y		C	T	C	T
89	N3T7B	2	Neszmely	Gote-Korma	Tramini	2017	autumn	1	ch	T	C	T	G	Y	Y	C	T
90	N3T7B	3	Neszmely	Gote-Korma	Tramini	2017	autumn	1	ch	W	C	C	G	Y	T	C	T
91	N3T9B	1	Neszmely	Gote-Korma	Tramini	2017	autumn	1	ch	W	C	C	G	C	T	C
92	N3T9B	10	Neszmely	Gote-Korma	Tramini	2017	autumn	1	ch	W	C	C	G	y	T	C	T
93	N3T9B	11	Neszmely	Gote-Korma	Tramini	2017	autumn	1	ch	W	C	Y	G	y	T	C	T
94	N3T9B	12	Neszmely	Gote-Korma	Tramini	2017	autumn	1	ch	W			G	y	y	C	T
95	N3T9B	13	Neszmely	Gote-Korma	Tramini	2017	autumn	1	ch	W	C	Y	G	T	T	C	T
96	N3T9B	14	Neszmely	Gote-Korma	Tramini	2017	autumn	1	ch	W			G	T	T	C	T
97	N3T9B	15	Neszmely	Gote-Korma	Tramini	2017	autumn	1	ch	W			G	T	T	C	T
98	N3T9B	16	Neszmely	Gote-Korma	Tramini	2017	autumn	1	ch	W			G	y	T	C	T
99	N3T9B	17	Neszmely	Gote-Korma	Tramini	2017	autumn	1	ch	A	C	C	G	T	T	C	T
100	N3T9B	18	Neszmely	Gote-Korma	Tramini	2017	autumn	1	ch	A	C	Y	G	C	T	C	T
101	N3T9B	19	Neszmely	Gote-Korma	Tramini	2017	autumn	1	ch	A	C	C	G	T	T	C	T
102	N3T9B	2	Neszmely	Gote-Korma	Tramini	2017	autumn	1	ch	A	C	C	G	T	T	C
103	N3T9B	20	Neszmely	Gote-Korma	Tramini	2017	autumn	1	ch	W	C	C	G	C	T	C	T
104	N3T9B	21	Neszmely	Gote-Korma	Tramini	2017	autumn	1	ch		C	C	G	Y	T	C	T
105	N3T9B	22	Neszmely	Gote-Korma	Tramini	2017	autumn	1	ch	W	C	C	G	T	T	C	T
106	N3T9B	23	Neszmely	Gote-Korma	Tramini	2017	autumn	1	ch	W	C		G	T	T		T
107	N3T9B	24	Neszmely	Gote-Korma	Tramini	2017	autumn	1	ch	W	C	C	G	T	T	C	T
108	N3T9B	25	Neszmely	Gote-Korma	Tramini	2017	autumn	1	ch	W	C	Y	G	y	y
109	N3T9B	26	Neszmely	Gote-Korma	Tramini	2017	autumn	1	ch	W	C	C	G	y	T
110	N3T9B	27	Neszmely	Gote-Korma	Tramini	2017	autumn	1	ch	W	C	C	G	y	T
111	N3T9B	28	Neszmely	Gote-Korma	Tramini	2017	autumn	1	ch	W	C	C	G	y	T
112	N3T9B	29	Neszmely	Gote-Korma	Tramini	2017	autumn	1	ch	W	C	C	G	T	T	C	T
113	N3T9B	3	Neszmely	Gote-Korma	Tramini	2017	autumn	1	ch	W	C	Y	G	T	T	C
114	N3T9B	30	Neszmely	Gote-Korma	Tramini	2017	autumn	1	ch	W	C	C	G	y	T
115	N3T9B	31	Neszmely	Gote-Korma	Tramini	2017	autumn	1	ch		C	Y	G	C	T
116	N3T9B	4	Neszmely	Gote-Korma	Tramini	2017	autumn	1	ch	A	Y	C	G	T	T	C
117	N3T9B	5	Neszmely	Gote-Korma	Tramini	2017	autumn	1	ch	W	C	Y	G	y	y	C
118	N3T9B	6	Neszmely	Gote-Korma	Tramini	2017	autumn	1	ch	W	C	T	G	y	T	C
119	N3T9B	7	Neszmely	Gote-Korma	Tramini	2017	autumn	1	ch	W	C	T	G	y	T	C
120	N3T9B	8	Neszmely	Gote-Korma	Tramini	2017	autumn	1	ch	W	C	C	G	y	T	C
121	N3T9B	9	Neszmely	Gote-Korma	Tramini	2017	autumn	1	ch	W			g	T	y	C	T
122	EC18B	1	Eger	Kolyukteto	Chardonnay	2017	autumn	0	ch	A	C	C	G	C	T	C	T
123	EC18B	2	Eger	Kolyukteto	Chardonnay	2017	autumn	0	ch	A
124	EC20B		Eger	Kolyukteto	Chardonnay	2017	autumn	0	ch	A	C	C	G	y	T
125	EC22A	1	Eger	Kolyukteto	Chardonnay	2017	autumn	0	ch	A	C	C
126	EC22A	2	Eger	Kolyukteto	Chardonnay	2017	autumn	0	ch	A	C	C	G	T	T	C	T
127	EC28A	1	Eger	Kolyukteto	Chardonnay	2017	autumn	0	ch	A	C	Y	G	T	y
128	EC28A	2	Eger	Kolyukteto	Chardonnay	2017	autumn	0	ch	A	C	C	G	T	T	C	T
129	EC30A	1	Eger	Kolyukteto	Chardonnay	2017	autumn	0	ch	A
130	EC30A	2	Eger	Kolyukteto	Chardonnay	2017	autumn	0	ch	A	C	C
131	EC32B	1	Eger	Kolyukteto	Chardonnay	2017	autumn	0	ch	A						C	T
132	EC32B	10	Eger	Kolyukteto	Chardonnay	2017	autumn	0	ch	A						C	T
133	EC32B	11	Eger	Kolyukteto	Chardonnay	2017	autumn	0	ch	A						C	T
134	EC32B	12	Eger	Kolyukteto	Chardonnay	2017	autumn	0	ch	A						C	T
135	EC32B	2	Eger	Kolyukteto	Chardonnay	2017	autumn	0	ch	A							T
136	EC32B	3	Eger	Kolyukteto	Chardonnay	2017	autumn	0	ch	A						C	T
137	EC32B	4	Eger	Kolyukteto	Chardonnay	2017	autumn	0	ch	A						C	T
138	EC32B	5	Eger	Kolyukteto	Chardonnay	2017	autumn	0	ch	A	C	C				C	T
139	EC32B	6	Eger	Kolyukteto	Chardonnay	2017	autumn	0	ch	W						C	T
140	EC32B	7	Eger	Kolyukteto	Chardonnay	2017	autumn	0	ch	A						C	T
141	EC32B	8	Eger	Kolyukteto	Chardonnay	2017	autumn	0	ch	A						C	T
142	EC32B	9	Eger	Kolyukteto	Chardonnay	2017	autumn	0	ch	A						C	T
143	EC33A	1	Eger	Kolyukteto	Chardonnay	2017	autumn	0	ch	A	C	C	G	y	T
144	EC33A	2	Eger	Kolyukteto	Chardonnay	2017	autumn	0	ch	A	T	C	G	C	T
145	EC35A	1	Eger	Kolyukteto	Chardonnay	2017	autumn	1	ch	A	C	Y	G	y	y
146	EC35A	2	Eger	Kolyukteto	Chardonnay	2017	autumn	1	ch	A	C	C	G	C	T
147	EC37B	1	Eger	Kolyukteto	Chardonnay	2017	autumn	1	ch	T	C	C	G	T	T	C	T
148	EC37B	2	Eger	Kolyukteto	Chardonnay	2017	autumn	1	ch	A
149	EC40B	1	Eger	Kolyukteto	Chardonnay	2017	autumn	1	ch	A	Y	C	G	T	Y	C	T
150	EC40B	2	Eger	Kolyukteto	Chardonnay	2017	autumn	1	ch	A	C	C	G	T	T	C	T
151	EC40B	3	Eger	Kolyukteto	Chardonnay	2017	autumn	1	ch	A	Y	Y	G	T	y	C	T
152	EC43B	1	Eger	Kolyukteto	Chardonnay	2017	autumn	1	ch	W	C	Y	G	Y	Y	C	T
153	EC43B	2	Eger	Kolyukteto	Chardonnay	2017	autumn	1	ch	W	C	C	G	C	T	C	T
154	EC43B	3	Eger	Kolyukteto	Chardonnay	2017	autumn	1	ch	A	C	Y		T	C	C	T
155	EC45B	1	Eger	Kolyukteto	Chardonnay	2017	autumn	1	ch	A	C	Y	G	T	Y	C	T
156	EC45B	2	Eger	Kolyukteto	Chardonnay	2017	autumn	1	ch	W	C	C	G	T	T	C	T
157	EC45B	3	Eger	Kolyukteto	Chardonnay	2017	autumn	1	ch	A	C	Y	G	T	Y	C	T
158	EC46B	1	Eger	Kolyukteto	Chardonnay	2017	autumn	1	ch	A	C	C	G	y	T
159	EC46B	2	Eger	Kolyukteto	Chardonnay	2017	autumn	1	ch	A	C	Y	G	y	T
160	EC46B	3	Eger	Kolyukteto	Chardonnay	2017	autumn	1	ch	A	C	C	G	y	y
161	EC46B	4	Eger	Kolyukteto	Chardonnay	2017	autumn	1	ch	A	C	C	G	y	y
162	EC46B	5	Eger	Kolyukteto	Chardonnay	2017	autumn	1	ch	A	C	C	G	y	T
163	EC46B	6	Eger	Kolyukteto	Chardonnay	2017	autumn	1	ch	A	C	C	G	C	T	C	T
164	EC46B	7	Eger	Kolyukteto	Chardonnay	2017	autumn	1	ch	A	C	Y	G	y	T
165	EC46B	8	Eger	Kolyukteto	Chardonnay	2017	autumn	1	ch	A	C	T	G	y	T
166	EK17A	1	Eger	Kolyukteto	Kekfrankos	2017	autumn	0	ch	A	C	C	G	T	C	C	T
167	EK17A	2	Eger	Kolyukteto	Kekfrankos	2017	autumn	0	ch	A	C	C	G	y	T
168	EK19B	1	Eger	Kolyukteto	Kekfrankos	2017	autumn	0	ch	A	C	C
169	EK19B	2	Eger	Kolyukteto	Kekfrankos	2017	autumn	0	ch	A	C	C	G	T	y
170	EK21C	1	Eger	Kolyukteto	Kekfrankos	2017	autumn	0	ch	A	C	Y	G	T	y
171	EK21C	2	Eger	Kolyukteto	Kekfrankos	2017	autumn	0	ch	A	C	C	G	C	T	C	T
172	EK23A	1	Eger	Kolyukteto	Kekfrankos	2017	autumn	0	ch	A	C	Y	G	y	T
173	EK23A	2	Eger	Kolyukteto	Kekfrankos	2017	autumn	0	ch	A	C	T	G	y	T
174	EK25A	1	Eger	Kolyukteto	Kekfrankos	2017	autumn	0	ch	A	C	C	G	T	T	C	T
175	EK25A	2	Eger	Kolyukteto	Kekfrankos	2017	autumn	0	ch	T	Y	C	G	y	y
176	EK27A	1	Eger	Kolyukteto	Kekfrankos	2017	autumn	0	ch	T	C	T	G	T	C	C	T
177	EK27A	2	Eger	Kolyukteto	Kekfrankos	2017	autumn	0	ch	A	C	C	G	T	T	C	T
178	EK36B	1	Eger	Kolyukteto	Kekfrankos	2017	autumn	1	ch	A	C	C	G	T	T	C	T
179	EK36B	2	Eger	Kolyukteto	Kekfrankos	2017	autumn	1	ch	A	C	C	G	C	T	C	T
180	EK36B	3	Eger	Kolyukteto	Kekfrankos	2017	autumn	1	ch	A	C	C	G	T	y
181	EK36B	4	Eger	Kolyukteto	Kekfrankos	2017	autumn	1	ch	A	C	C	G	T	T	C	T
182	EK36B	5	Eger	Kolyukteto	Kekfrankos	2017	autumn	1	ch	A	C	Y	G	T	y
183	EK36B	6	Eger	Kolyukteto	Kekfrankos	2017	autumn	1	ch	A	Y	C	G	T	T
184	EK36B	7	Eger	Kolyukteto	Kekfrankos	2017	autumn	1	ch	A	C	C	G	T	T	C	T
185	EK36B	8	Eger	Kolyukteto	Kekfrankos	2017	autumn	1	ch	A	C	C	G	C	T	C	T
186	EK38B		Eger	Kolyukteto	Kekfrankos	2017	autumn	1	ch	A	Y	C	G	C	T
187	EK41A		Eger	Kolyukteto	Kekfrankos	2017	autumn	1	ch	A	C	C	G	T	T	C	T
188	EL17B	1	Eger	Kolyukteto	Leanyka	2017	autumn	0	ch	A	C	C	G	y	T
189	EL17B	2	Eger	Kolyukteto	Leanyka	2017	autumn	0	ch	A	C	Y	G	T	T
190	EL19C	1	Eger	Kolyukteto	Leanyka	2017	autumn	0	ch	A	C	Y	G	T	y
191	EL19C	2	Eger	Kolyukteto	Leanyka	2017	autumn	0	ch	A	C	Y	G	y	y
192	EL21B	1	Eger	Kolyukteto	Leanyka	2017	autumn	0	ch	A	C	C
193	EL21B	2	Eger	Kolyukteto	Leanyka	2017	autumn	0	ch	A	C	C	G	y	T
194	EL25A	1	Eger	Kolyukteto	Leanyka	2017	autumn	0	ch	A	C	C	G	T	y
195	EL25A	2	Eger	Kolyukteto	Leanyka	2017	autumn	0	ch	A		T	G	y	T
196	EL28A	1	Eger	Kolyukteto	Leanyka	2017	autumn	0	ch	T	C	T	G	C	T	C	T
197	EL28A	2	Eger	Kolyukteto	Leanyka	2017	autumn	0	ch	A	C	C	G	T	T
198	EL29A	1	Eger	Kolyukteto	Leanyka	2017	autumn	0	ch	A	C	C	G	T	C	C	T
199	EL29A	2	Eger	Kolyukteto	Leanyka	2017	autumn	0	ch	T	C	C	G	T	T	C	T
200	EL31C	1	Eger	Kolyukteto	Leanyka	2017	autumn	0	ch	A						C	Y
201	EL31C	10	Eger	Kolyukteto	Leanyka	2017	autumn	0	ch							C	T
202	EL31C	11	Eger	Kolyukteto	Leanyka	2017	autumn	0	ch	A						C	T
203	EL31C	12	Eger	Kolyukteto	Leanyka	2017	autumn	0	ch	A						C	T
204	EL31C	13	Eger	Kolyukteto	Leanyka	2017	autumn	0	ch	A	C	Y	G	C	T	C
205	EL31C	14	Eger	Kolyukteto	Leanyka	2017	autumn	0	ch	W	Y	C	G	T	T	C
206	EL31C	15	Eger	Kolyukteto	Leanyka	2017	autumn	0	ch	A	C	Y	G	T	T	C
207	EL31C	16	Eger	Kolyukteto	Leanyka	2017	autumn	0	ch	W	C	Y	G	T	C	C
208	EL31C	17	Eger	Kolyukteto	Leanyka	2017	autumn	0	ch	A	Y	Y	G	T	y	C
209	EL31C	18	Eger	Kolyukteto	Leanyka	2017	autumn	0	ch	A	T	T	G	T	y	C
210	EL31C	19	Eger	Kolyukteto	Leanyka	2017	autumn	0	ch	A	C	C	G	T	T	C
211	EL31C	2	Eger	Kolyukteto	Leanyka	2017	autumn	0	ch	A						Y	T
212	EL31C	20	Eger	Kolyukteto	Leanyka	2017	autumn	0	ch	A	C		G	y	T	C
213	EL31C	21	Eger	Kolyukteto	Leanyka	2017	autumn	0	ch	A	C	T				C
214	EL31C	22	Eger	Kolyukteto	Leanyka	2017	autumn	0	ch	A	C	Y				C
215	EL31C	23	Eger	Kolyukteto	Leanyka	2017	autumn	0	ch	A	C	C				C
216	EL31C	24	Eger	Kolyukteto	Leanyka	2017	autumn	0	ch	A	C	C	G	C	T	C
217	EL31C	25	Eger	Kolyukteto	Leanyka	2017	autumn	0	ch	W	C	T	G	T	T	C
218	EL31C	26	Eger	Kolyukteto	Leanyka	2017	autumn	0	ch	W	C	C	G	y	y	C
219	EL31C	27	Eger	Kolyukteto	Leanyka	2017	autumn	0	ch	W	T		G	y	T	C
220	EL31C	28	Eger	Kolyukteto	Leanyka	2017	autumn	0	ch	W	C		G	T	y	C
221	EL31C	29	Eger	Kolyukteto	Leanyka	2017	autumn	0	ch	A	C	T	G	y	T	C
222	EL31C	3	Eger	Kolyukteto	Leanyka	2017	autumn	0	ch	A						C	T
223	EL31C	30	Eger	Kolyukteto	Leanyka	2017	autumn	0	ch	A	C	Y	G	y	T	C
224	EL31C	31	Eger	Kolyukteto	Leanyka	2017	autumn	0	ch	A	C	T	G	y	y	C
225	EL31C	32	Eger	Kolyukteto	Leanyka	2017	autumn	0	ch	W	C	C	G	T	y	C
226	EL31C	33	Eger	Kolyukteto	Leanyka	2017	autumn	0	ch	A	C	T	G	y	T	C
227	EL31C	34	Eger	Kolyukteto	Leanyka	2017	autumn	0	ch	A	T	C	G	y	y	C
228	EL31C	35	Eger	Kolyukteto	Leanyka	2017	autumn	0	ch	A	C	T	G	y	T	C
229	EL31C	36	Eger	Kolyukteto	Leanyka	2017	autumn	0	ch	A	C	T	G	C	T	C
230	EL31C	4	Eger	Kolyukteto	Leanyka	2017	autumn	0	ch	A						C	T
231	EL31C	5	Eger	Kolyukteto	Leanyka	2017	autumn	0	ch	T						C	T
232	EL31C	6	Eger	Kolyukteto	Leanyka	2017	autumn	0	ch	W						C	T
233	EL31C	7	Eger	Kolyukteto	Leanyka	2017	autumn	0	ch	A						C	T
234	EL31C	9	Eger	Kolyukteto	Leanyka	2017	autumn	0	ch	A						C	T
235	EL33A	1	Eger	Kolyukteto	Leanyka	2017	autumn	1	ch	A	Y	C	G	T	T	C	T
236	EL33A	2	Eger	Kolyukteto	Leanyka	2017	autumn	1	ch	A	Y	C	G	T	T	C	T
237	EL33A	3	Eger	Kolyukteto	Leanyka	2017	autumn	1	ch	A	C	T	G	T	T	C	T
238	EL34A	1	Eger	Kolyukteto	Leanyka	2017	autumn	1	ch	A	C	C	G	C	T	C	T
239	EL34A	2	Eger	Kolyukteto	Leanyka	2017	autumn	1	ch	A	C	Y	G	T	T	C	T
240	EL34A	3	Eger	Kolyukteto	Leanyka	2017	autumn	1	ch	A	C	Y	G	Y	T	C	T
241	EL35B	1	Eger	Kolyukteto	Leanyka	2017	autumn	1	ch	A	C	C	G	T	T	C	T
242	EL35B	2	Eger	Kolyukteto	Leanyka	2017	autumn	1	ch	A	Y	C	G	T	T	C	T
243	EL35B	3	Eger	Kolyukteto	Leanyka	2017	autumn	1	ch	A	C	Y		T	T	C	T
244	EL36B	1	Eger	Kolyukteto	Leanyka	2017	autumn	1	ch	A	C	T		y	T	C	T
245	EL36B	2	Eger	Kolyukteto	Leanyka	2017	autumn	1	ch	A	C	T	G	T	Y	C	T
246	EL36B	3	Eger	Kolyukteto	Leanyka	2017	autumn	1	ch	A	C	C	G	T	T	C	T
247	EL38B	1	Eger	Kolyukteto	Leanyka	2017	autumn	1	ch	A	C	Y	G	y	T
248	EL38B	2	Eger	Kolyukteto	Leanyka	2017	autumn	1	ch	A		C	G	C	T
249	EL40A	1	Eger	Kolyukteto	Leanyka	2017	autumn	1	ch	A	C	C	G	C	T	C	T
250	EL40A	2	Eger	Kolyukteto	Leanyka	2017	autumn	1	ch	A	C	C
251	EL42B	1	Eger	Kolyukteto	Leanyka	2017	autumn	1	ch	A	C	Y	G	T	T
252	EL42B	2	Eger	Kolyukteto	Leanyka	2017	autumn	1	ch	A	C	Y	G	T	y
253	EL42B	3	Eger	Kolyukteto	Leanyka	2017	autumn	1	ch	A	C	Y	G	T	y
254	EL42B	4	Eger	Kolyukteto	Leanyka	2017	autumn	1	ch	A	C	T	G	y	T
255	EL42B	5	Eger	Kolyukteto	Leanyka	2017	autumn	1	ch	A	C	Y	G	T	y
256	EL42B	6	Eger	Kolyukteto	Leanyka	2017	autumn	1	ch	A	Y	C	G	T	T
257	EL42B	7	Eger	Kolyukteto	Leanyka	2017	autumn	1	ch	A	C	C	G	C	T
258	EL42B	8	Eger	Kolyukteto	Leanyka	2017	autumn	1	ch	A	C	Y	G	C	T
259	EL48B	1	Eger	Kolyukteto	Leanyka	2017	autumn	1	ch	A	C	Y	G	y	T
260	EL48B	2	Eger	Kolyukteto	Leanyka	2017	autumn	1	ch	A	C	C	G	C	T
261	EL48B	3	Eger	Kolyukteto	Leanyka	2017	autumn	1	ch	A	C	Y	G	y	T
262	EL48B	4	Eger	Kolyukteto	Leanyka	2017	autumn	1	ch	A	C	Y	G	y	T
263	EL48B	5	Eger	Kolyukteto	Leanyka	2017	autumn	1	ch	A	C	Y	G	T	T
264	EL48B	6	Eger	Kolyukteto	Leanyka	2017	autumn	1	ch	W	Y	C	G	y	T
265	EL48B	7	Eger	Kolyukteto	Leanyka	2017	autumn	1	ch	A	C	C	G	y	T
266	EL48B	8	Eger	Kolyukteto	Leanyka	2017	autumn	1	ch	A	C	Y	G	T	T
267	E2K10A	1	Eger	Balazs fiatal (Mocsari)	Kekfrankos	2017	autumn	1	ch	A	C	C	G	y	T
268	E2K10A	2	Eger	Balazs fiatal (Mocsari)	Kekfrankos	2017	autumn	1	ch	A	C	C	G	T	T	C	T
269	E2K15B		Eger	Balazs fiatal (Mocsari)	Kekfrankos	2017	autumn	1	ch	A	C	C
270	E2K18A	1	Eger	Balazs fiatal (Mocsari)	Kekfrankos	2017	autumn	1	ch	A	Y	C	G	y	T
271	E2K18A	2	Eger	Balazs fiatal (Mocsari)	Kekfrankos	2017	autumn	1	ch	A		C
272	E2K24A		Eger	Balazs fiatal (Mocsari)	Kekfrankos	2017	autumn	1	ch	T	C	C	G	T	T	C	T
273	E2K28A	1	Eger	Balazs fiatal (Mocsari)	Kekfrankos	2017	autumn	1	ch	A	C	C	G	C	T	C	T
274	E2K28A	2	Eger	Balazs fiatal (Mocsari)	Kekfrankos	2017	autumn	1	ch	A	C	Y	G	y	T
275	E2K32A	1	Eger	Balazs fiatal (Mocsari)	Kekfrankos	2017	autumn	1	ch	A	C	C	G	y	T
276	E2K32A	2	Eger	Balazs fiatal (Mocsari)	Kekfrankos	2017	autumn	1	ch	A	C	C	G	y	y
277	E2K33A	1	Eger	Balazs fiatal (Mocsari)	Kekfrankos	2017	autumn	1	ch	A	T	C	G	T	T
278	E2K33A	2	Eger	Balazs fiatal (Mocsari)	Kekfrankos	2017	autumn	1	ch	A	Y	C	G	y	T
279	E2K36A	1	Eger	Balazs fiatal (Mocsari)	Kekfrankos	2017	autumn	1	ch	T	C	T	G	y	T
280	E2K36A	2	Eger	Balazs fiatal (Mocsari)	Kekfrankos	2017	autumn	1	ch	A	C	C	G	C	T	C	T
281	E2K3B	1	Eger	Balazs fiatal (Mocsari)	Kekfrankos	2017	autumn	1	ch	T	C	Y	G	T	T
282	E2K3B	2	Eger	Balazs fiatal (Mocsari)	Kekfrankos	2017	autumn	1	ch	A	Y	C	G	T	T
283	E2K40A		Eger	Balazs fiatal (Mocsari)	Kekfrankos	2017	autumn	1	ch	A	C	C
284	E2K44A	1	Eger	Balazs fiatal (Mocsari)	Kekfrankos	2017	autumn	1	ch	A
285	E2K44A	2	Eger	Balazs fiatal (Mocsari)	Kekfrankos	2017	autumn	1	ch	A	C	C	G	C	T
286	E2K47A	1	Eger	Balazs fiatal (Mocsari)	Kekfrankos	2017	autumn	1	ch	A	C	C	G	T	C
287	E2K47A	2	Eger	Balazs fiatal (Mocsari)	Kekfrankos	2017	autumn	1	ch	A	C	C	G	y	T
288	E2K7A	1	Eger	Balazs fiatal (Mocsari)	Kekfrankos	2017	autumn	1	ch	A	C	C	G	C	T	C	T
289	E2K7A	2	Eger	Balazs fiatal (Mocsari)	Kekfrankos	2017	autumn	1	ch	A	C	Y	G	C	T
290	E2K7A	3	Eger	Balazs fiatal (Mocsari)	Kekfrankos	2017	autumn	1	ch	A	C	C	G	y	T
291	E2K7A	4	Eger	Balazs fiatal (Mocsari)	Kekfrankos	2017	autumn	1	ch	A	C	C	G	T	T	C	T
292	E2K7A	5	Eger	Balazs fiatal (Mocsari)	Kekfrankos	2017	autumn	1	ch	A	Y	Y	G	T	T
293	E2K7A	6	Eger	Balazs fiatal (Mocsari)	Kekfrankos	2017	autumn	1	ch	A	C	C	G	y	T
294	E2K7A	7	Eger	Balazs fiatal (Mocsari)	Kekfrankos	2017	autumn	1	ch	A	C	C	G	y	T
295	E2K7A	8	Eger	Balazs fiatal (Mocsari)	Kekfrankos	2017	autumn	1	ch	A	C	C	G	C	T	C	T
296	E3K11C	1	Eger	Balazs 16 eves	Kekfrankos	2017	autumn	1	ch	A	C	Y	G	y	T
297	E3K11C	2	Eger	Balazs 16 eves	Kekfrankos	2017	autumn	1	ch	A	Y	Y	G	C	T
298	E3K14B	1	Eger	Balazs 16 eves	Kekfrankos	2017	autumn	1	ch	A	C	T	G	y	T
299	E3K14B	2	Eger	Balazs 16 eves	Kekfrankos	2017	autumn	1	ch	T	C	Y	G	y	T
300	E3K17C	1	Eger	Balazs 16 eves	Kekfrankos	2017	autumn	1	ch	A	C	Y	G	T	T	C	T
301	E3K17C	2	Eger	Balazs 16 eves	Kekfrankos	2017	autumn	1	ch	A	Y	C	G	C	T	C	T
302	E3K17C	3	Eger	Balazs 16 eves	Kekfrankos	2017	autumn	1	ch	W	C	Y	G	Y	T	C	T
303	E3K19C	1	Eger	Balazs 16 eves	Kekfrankos	2017	autumn	1	ch	A	C	C
304	E3K19C	2	Eger	Balazs 16 eves	Kekfrankos	2017	autumn	1	ch	A	C	T	G	y	T
305	E3K1B	17	Eger	Balazs 16 eves	Kekfrankos	2017	autumn	1	ch	A	Y	C	G	Y	T	C	T
306	E3K1B	18	Eger	Balazs 16 eves	Kekfrankos	2017	autumn	1	ch	A	C	C	G	T	T	C	T
307	E3K1B	19	Eger	Balazs 16 eves	Kekfrankos	2017	autumn	1	ch	A	Y	C	G	Y	T	C	T
308	E3K22C	1	Eger	Balazs 16 eves	Kekfrankos	2017	autumn	1	ch				G	C	T
309	E3K22C	2	Eger	Balazs 16 eves	Kekfrankos	2017	autumn	1	ch				G	T	T
310	E3K22C	5	Eger	Balazs 16 eves	Kekfrankos	2017	autumn	1	ch				G	T	T
311	E3K23B	1	Eger	Balazs 16 eves	Kekfrankos	2017	autumn	1	ch	W	C					C	T
312	E3K23B	10	Eger	Balazs 16 eves	Kekfrankos	2017	autumn	1	ch	A						C	T
313	E3K23B	11	Eger	Balazs 16 eves	Kekfrankos	2017	autumn	1	ch							C	T
314	E3K23B	12	Eger	Balazs 16 eves	Kekfrankos	2017	autumn	1	ch	A						C	T
315	E3K23B	4	Eger	Balazs 16 eves	Kekfrankos	2017	autumn	1	ch	A						C	T
316	E3K23B	6	Eger	Balazs 16 eves	Kekfrankos	2017	autumn	1	ch	A						C	T
317	E3K23B	7	Eger	Balazs 16 eves	Kekfrankos	2017	autumn	1	ch	A						C	T
318	E3K23B	8	Eger	Balazs 16 eves	Kekfrankos	2017	autumn	1	ch	A						C	T
319	E3K27B	1	Eger	Balazs 16 eves	Kekfrankos	2017	autumn	1	ch	A	C	C	G	y	T
320	E3K27B	2	Eger	Balazs 16 eves	Kekfrankos	2017	autumn	1	ch	A	C	C	G	C	T	C	T
321	E3K31A	1	Eger	Balazs 16 eves	Kekfrankos	2017	autumn	1	ch	A	C	Y	G	T	T	C	T
322	E3K31A	2	Eger	Balazs 16 eves	Kekfrankos	2017	autumn	1	ch	A	C	C	G		T	C	T
323	E3K31A	3	Eger	Balazs 16 eves	Kekfrankos	2017	autumn	1	ch	A	C	Y	G		T	C	T
324	E3K3A	1	Eger	Balazs 16 eves	Kekfrankos	2017	autumn	1	ch	A	C	C
325	E3K3A	2	Eger	Balazs 16 eves	Kekfrankos	2017	autumn	1	ch	T	C	C
326	E3K5B	1	Eger	Balazs 16 eves	Kekfrankos	2017	autumn	1	ch	A	C	C	G	C	T	C	T
327	E3K5B	2	Eger	Balazs 16 eves	Kekfrankos	2017	autumn	1	ch	A	C	Y	G	y	T
328	E3K7B	1	Eger	Balazs 16 eves	Kekfrankos	2017	autumn	1	ch	A	C	Y	G	y	T
329	E3K7B	2	Eger	Balazs 16 eves	Kekfrankos	2017	autumn	1	ch	A	Y	C	G	T	T
330	E3K9C	1	Eger	Balazs 16 eves	Kekfrankos	2017	autumn	1	ch	A	C	T	G	T	T	C	T
331	E3K9C	2	Eger	Balazs 16 eves	Kekfrankos	2017	autumn	1	ch	A	C	Y	G	T	T
332	E3S14B	1	Eger	Balazs 16 eves	Cabernet Savignon	2017	autumn	1	ch	A	C	C	G	T	T	C	T
333	E3S14B	2	Eger	Balazs 16 eves	Cabernet Savignon	2017	autumn	1	ch	W	C	C	G	y	T
334	E3S14B	3	Eger	Balazs 16 eves	Cabernet Savignon	2017	autumn	1	ch	A			G	y	T
335	E3S14B	4	Eger	Balazs 16 eves	Cabernet Savignon	2017	autumn	1	ch	A	C	Y	G	T	T
336	E3S14B	5	Eger	Balazs 16 eves	Cabernet Savignon	2017	autumn	1	ch	A			G	C	T
337	E3S14B	6	Eger	Balazs 16 eves	Cabernet Savignon	2017	autumn	1	ch				G	C	T
338	E3S14B	7	Eger	Balazs 16 eves	Cabernet Savignon	2017	autumn	1	ch	A	C	C	G	T	y
339	E3S14B	8	Eger	Balazs 16 eves	Cabernet Savignon	2017	autumn	1	ch		C	C	G	y	T
340	E3S16B	1	Eger	Balazs 16 eves	Cabernet Savignon	2017	autumn	1	ch	A	C	Y	G	T	T
341	E3S16B	2	Eger	Balazs 16 eves	Cabernet Savignon	2017	autumn	1	ch	A	C	C	G	T	T	C	T
342	E3S1B	1	Eger	Balazs 16 eves	Cabernet Savignon	2017	autumn	1	ch	A	Y	C	G	y	T
343	E3S1B	2	Eger	Balazs 16 eves	Cabernet Savignon	2017	autumn	1	ch	A	C	C	G	y	T
344	E3S3B	1	Eger	Balazs 16 eves	Cabernet Savignon	2017	autumn	1	ch	W	C	C
345	E3S3B	10	Eger	Balazs 16 eves	Cabernet Savignon	2017	autumn	1	ch	A	Y	C	G	T	T
346	E3S3B	11	Eger	Balazs 16 eves	Cabernet Savignon	2017	autumn	1	ch	A	Y	C	G	T	T
347	E3S3B	12	Eger	Balazs 16 eves	Cabernet Savignon	2017	autumn	1	ch	A	Y	C	G	C	T
348	E3S3B	13	Eger	Balazs 16 eves	Cabernet Savignon	2017	autumn	1	ch	A	Y	C	G	T	T
349	E3S3B	14	Eger	Balazs 16 eves	Cabernet Savignon	2017	autumn	1	ch	A	Y	C	G	T	T
350	E3S3B	2	Eger	Balazs 16 eves	Cabernet Savignon	2017	autumn	1	ch	W	C	C	G	Y	T
351	E3S3B	3	Eger	Balazs 16 eves	Cabernet Savignon	2017	autumn	1	ch	A	Y	C	G	T	T
352	E3S3B	4	Eger	Balazs 16 eves	Cabernet Savignon	2017	autumn	1	ch	A	Y	C	G	C	T
353	E3S3B	5	Eger	Balazs 16 eves	Cabernet Savignon	2017	autumn	1	ch	A	C	C	G	C	T
354	E3S3B	6	Eger	Balazs 16 eves	Cabernet Savignon	2017	autumn	1	ch	W	C	C	G	T	T
355	E3S3B	7	Eger	Balazs 16 eves	Cabernet Savignon	2017	autumn	1	ch	A	Y	C	G	T	T
356	E3S3B	8	Eger	Balazs 16 eves	Cabernet Savignon	2017	autumn	1	ch	A	Y	C	G	T	T
357	E3S3B	9	Eger	Balazs 16 eves	Cabernet Savignon	2017	autumn	1	ch	A	Y	C	G	y	T
358	E3S4B	1	Eger	Balazs 16 eves	Cabernet Savignon	2017	autumn	1	ch	A	C	C	G	y	T
359	E3S4B	2	Eger	Balazs 16 eves	Cabernet Savignon	2017	autumn	1	ch	A	C	C	G	T	T	C	T
360	E3S4B	3	Eger	Balazs 16 eves	Cabernet Savignon	2017	autumn	1	ch	A			G	C	T
361	E3S4B	4	Eger	Balazs 16 eves	Cabernet Savignon	2017	autumn	1	ch	A	C	C	G
362	E3S4B	5	Eger	Balazs 16 eves	Cabernet Savignon	2017	autumn	1	ch	A	C	C	G	T	T	C	T
363	E3S4B	6	Eger	Balazs 16 eves	Cabernet Savignon	2017	autumn	1	ch	A	C	C	G	T	T	C	T
364	E3S4B	7	Eger	Balazs 16 eves	Cabernet Savignon	2017	autumn	1	ch	A	C	C	G	y	T
365	E3S4B	8	Eger	Balazs 16 eves	Cabernet Savignon	2017	autumn	1	ch	A	C	C	G	T	T	C	T
366	E3S5B	1	Eger	Balazs 16 eves	Cabernet Savignon	2017	autumn	1	ch	A	C	Y
367	E3S5B	2	Eger	Balazs 16 eves	Cabernet Savignon	2017	autumn	1	ch	A	C	Y	G	y	T
368	M1F12B	1	Tokaj	Kiraly	Furmint	2017	autumn	0	ch	A	C	Y	G	y	T
369	M1F12B	2	Tokaj	Kiraly	Furmint	2017	autumn	0	ch	A	C	Y	G	T	T
370	M1F15C	1	Tokaj	Kiraly	Furmint	2017	autumn	0	ch	T	C	C	G	C	T	C	T
371	M1F15C	2	Tokaj	Kiraly	Furmint	2017	autumn	0	ch	A	C	C	G	T	T	C	T
372	M1F16B	1	Tokaj	Kiraly	Furmint	2017	autumn	0	ch	A						C	T
373	M1F16B	10	Tokaj	Kiraly	Furmint	2017	autumn	0	ch	A						C	T
374	M1F16B	11	Tokaj	Kiraly	Furmint	2017	autumn	0	ch	A						C	T
375	M1F16B	12	Tokaj	Kiraly	Furmint	2017	autumn	0	ch	A						C	T
376	M1F16B	5	Tokaj	Kiraly	Furmint	2017	autumn	0	ch	A						C	T
377	M1F16B	6	Tokaj	Kiraly	Furmint	2017	autumn	0	ch	A						C	T
378	M1F16B	7	Tokaj	Kiraly	Furmint	2017	autumn	0	ch	A						C	T
379	M1F16B	8	Tokaj	Kiraly	Furmint	2017	autumn	0	ch	A						C	T
380	M1F17A	1	Tokaj	Kiraly	Furmint	2017	autumn	0	ch	A	C	Y
381	M1F17A	2	Tokaj	Kiraly	Furmint	2017	autumn	0	ch	A		T	G	T	T
382	M1F19B	1	Tokaj	Kiraly	Furmint	2017	autumn	0	ch	A	C	T	G	y	T
383	M1F19B	2	Tokaj	Kiraly	Furmint	2017	autumn	0	ch	A	C	C	G	C	T	C	T
384	M1F1A	1	Tokaj	Kiraly	Furmint	2017	autumn	0	ch	A	C	Y	G	T	y
385	M1F1A	2	Tokaj	Kiraly	Furmint	2017	autumn	0	ch	A			G	T	T
386	M1F1A	3	Tokaj	Kiraly	Furmint	2017	autumn	0	ch		C	T	G	T	T	C	T
387	M1F1A	4	Tokaj	Kiraly	Furmint	2017	autumn	0	ch	A	C	Y	G	T	T
388	M1F1A	5	Tokaj	Kiraly	Furmint	2017	autumn	0	ch	A	C	T	G	T	T	C	T
389	M1F1A	6	Tokaj	Kiraly	Furmint	2017	autumn	0	ch		C	T	G	y	T
390	M1F1A	7	Tokaj	Kiraly	Furmint	2017	autumn	0	ch				G	y	T
391	M1F1A	8	Tokaj	Kiraly	Furmint	2017	autumn	0	ch				G	T	T
392	M1F22B	1	Tokaj	Kiraly	Furmint	2017	autumn	0	ch	T
393	M1F22B	2	Tokaj	Kiraly	Furmint	2017	autumn	0	ch	T	C	Y	G	y	T
394	M1F27C	1	Tokaj	Kiraly	Furmint	2017	autumn	0	ch	A	C	Y	G	T	T
395	M1F27C	2	Tokaj	Kiraly	Furmint	2017	autumn	0	ch	A	C	C	G	T	T	C	T
396	M1F31C	1	Tokaj	Kiraly	Furmint	2017	autumn	0	ch	A	C	Y	G	T	T
397	M1F31C	2	Tokaj	Kiraly	Furmint	2017	autumn	0	ch	T	C	T	G	C	T	C	T
398	M1F33C	1	Tokaj	Kiraly	Furmint	2017	autumn	1	ch	A	C	T	G	y	T
399	M1F33C	2	Tokaj	Kiraly	Furmint	2017	autumn	1	ch	A	C	T	G	y	T
400	M1F36C	1	Tokaj	Kiraly	Furmint	2017	autumn	1	ch	A	C	T	G	C	T	C	T
401	M1F36C	2	Tokaj	Kiraly	Furmint	2017	autumn	1	ch	A	C	T	G	T	T	C	T
402	M1F39C	1	Tokaj	Kiraly	Furmint	2017	autumn	1	ch	A	C	Y	G	Y	T	C	T
403	M1F39C	2	Tokaj	Kiraly	Furmint	2017	autumn	1	ch	A	C	T	G	C	T	C	T
404	M1F39C	3	Tokaj	Kiraly	Furmint	2017	autumn	1	ch	W	C	T		T	T	C	T
405	M1F41B	1	Tokaj	Kiraly	Furmint	2017	autumn	1	ch	A	C	Y	G	C	T	C	T
406	M1F41B	2	Tokaj	Kiraly	Furmint	2017	autumn	1	ch	A	C	Y	G	y	T
407	M1F45B	1	Tokaj	Kiraly	Furmint	2017	autumn	1	ch	A	C	Y	G	T	T
408	M1F45B	2	Tokaj	Kiraly	Furmint	2017	autumn	1	ch	A	C	T	G	T	C	C	T
409	M1F4B	1	Tokaj	Kiraly	Furmint	2017	autumn	0	ch	A	C	C	G	T	T
410	M1F4B	2	Tokaj	Kiraly	Furmint	2017	autumn	0	ch	A	C	C	G	C	T	C	T
411	M1F50C	1	Tokaj	Kiraly	Furmint	2017	autumn	1	ch	T	C	Y	G	T	T
412	M1F50C	2	Tokaj	Kiraly	Furmint	2017	autumn	1	ch	A	C	Y	G	T	T
413	M1F52C	1	Tokaj	Kiraly	Furmint	2017	autumn	1	ch	A	C	Y	G	T	T
414	M1F52C	2	Tokaj	Kiraly	Furmint	2017	autumn	1	ch	A	C	C	G	y	T
415	M1F58A	1	Tokaj	Kiraly	Furmint	2017	autumn	1	ch	A	C	C	G	C	T	C	T
416	M1F58A	2	Tokaj	Kiraly	Furmint	2017	autumn	1	ch	T	C	C	G	C	T	C	T
417	M1F59B	1	Tokaj	Kiraly	Furmint	2017	autumn	1	ch	A	C	Y	G	C	T
418	M1F59B	2	Tokaj	Kiraly	Furmint	2017	autumn	1	ch	A	C	T	G	T	T	C	T
419	M1F64C	1	Tokaj	Kiraly	Furmint	2017	autumn	1	ch	A	C	T	G	T	T	C	T
420	M1F64C	2	Tokaj	Kiraly	Furmint	2017	autumn	1	ch	A	C	T	G	y	T
421	M1F6B	1	Tokaj	Kiraly	Furmint	2017	autumn	0	ch	A	C	T	G	T	T
422	M1F6B	2	Tokaj	Kiraly	Furmint	2017	autumn	0	ch	A	C	Y	G	C	T
423	M2F10B	1	Tokaj	Szent Tamas	Furmint	2017	autumn	0	ch	A	C	T	G	y	y
424	M2F10B	2	Tokaj	Szent Tamas	Furmint	2017	autumn	0	ch	A	C	Y
425	M2F12A	1	Tokaj	Szent Tamas	Furmint	2017	autumn	0	ch	A	C	T	G	T	T	C	T
426	M2F12A	2	Tokaj	Szent Tamas	Furmint	2017	autumn	0	ch	A	C	C
427	M2F15A	1	Tokaj	Szent Tamas	Furmint	2017	autumn	0	ch	A	C	Y	G	T	T
428	M2F15A	2	Tokaj	Szent Tamas	Furmint	2017	autumn	0	ch	A	C	T	G	C	T
429	M2F16B	1	Tokaj	Szent Tamas	Furmint	2017	autumn	0	ch	A	C	C	G	y	T
430	M2F16B	2	Tokaj	Szent Tamas	Furmint	2017	autumn	0	ch	A	C	C	G	y	T
431	M2F16B	3	Tokaj	Szent Tamas	Furmint	2017	autumn	0	ch	A	C	Y	G	y	T
432	M2F16B	4	Tokaj	Szent Tamas	Furmint	2017	autumn	0	ch	A	C	C	G	y	T
433	M2F16B	5	Tokaj	Szent Tamas	Furmint	2017	autumn	0	ch	A	C	C
434	M2F16B	6	Tokaj	Szent Tamas	Furmint	2017	autumn	0	ch	A	C	C	G	y	T
435	M2F16B	7	Tokaj	Szent Tamas	Furmint	2017	autumn	0	ch		C	C	G	C	T
436	M2F16B	8	Tokaj	Szent Tamas	Furmint	2017	autumn	0	ch	A	C	C	G	y	T
437	M2F17A	1	Tokaj	Szent Tamas	Furmint	2017	autumn	0	ch	A	C	T
438	M2F17A	2	Tokaj	Szent Tamas	Furmint	2017	autumn	0	ch	A	C	Y	G	T	T
439	M2F18A	1	Tokaj	Szent Tamas	Furmint	2017	autumn	0	ch	A	C	T	G	T	T
440	M2F18A	2	Tokaj	Szent Tamas	Furmint	2017	autumn	0	ch	A			G	C	T
441	M2F19B	1	Tokaj	Szent Tamas	Furmint	2017	autumn	0	ch	A	C		G	C	T
442	M2F19B	2	Tokaj	Szent Tamas	Furmint	2017	autumn	0	ch	A	C	T	G	y	T
443	M2F1B	1	Tokaj	Szent Tamas	Furmint	2017	autumn	0	ch	A	C	T	G	y	T
444	M2F1B	2	Tokaj	Szent Tamas	Furmint	2017	autumn	0	ch	A	C	Y	G	T	T
445	M2F20A	1	Tokaj	Szent Tamas	Furmint	2017	autumn	0	ch	A	C	Y	G	T	T
446	M2F20A	2	Tokaj	Szent Tamas	Furmint	2017	autumn	0	ch	A	C	T
447	M2F22A	1	Tokaj	Szent Tamas	Furmint	2017	autumn	0	ch	A	C	Y	G	T	T
448	M2F22A	2	Tokaj	Szent Tamas	Furmint	2017	autumn	0	ch	A
449	M2F23B	1	Tokaj	Szent Tamas	Furmint	2017	autumn	0	ch	T	C	C	G	T	T	C	T
450	M2F23B	2	Tokaj	Szent Tamas	Furmint	2017	autumn	0	ch	A	Y	Y	G	y	T
451	M2F25A	1	Tokaj	Szent Tamas	Furmint	2017	autumn	0	ch	A	C	T	G	y	T
452	M2F25A	2	Tokaj	Szent Tamas	Furmint	2017	autumn	0	ch	A	C	Y	G	T	T
453	M2F2B	1	Tokaj	Szent Tamas	Furmint	2017	autumn	0	ch	A	T	C	G	T	T
454	M2F2B	2	Tokaj	Szent Tamas	Furmint	2017	autumn	0	ch	W	C	C	G	T	T
455	M2F34B	1	Tokaj	Szent Tamas	Furmint	2017	autumn	1	ch	A	C	C	G	T	T	C	T
456	M2F34B	2	Tokaj	Szent Tamas	Furmint	2017	autumn	1	ch	A	C	T
457	M2F35A	1	Tokaj	Szent Tamas	Furmint	2017	autumn	1	ch	A	C	T	G	T	T
458	M2F35A	2	Tokaj	Szent Tamas	Furmint	2017	autumn	1	ch	A
459	M2F36C	1	Tokaj	Szent Tamas	Furmint	2017	autumn	1	ch	A	T	C	G	T	C
460	M2F36C	2	Tokaj	Szent Tamas	Furmint	2017	autumn	1	ch	A
461	M2F38B	1	Tokaj	Szent Tamas	Furmint	2017	autumn	1	ch	A	C	C	G	C	T
462	M2F38B	2	Tokaj	Szent Tamas	Furmint	2017	autumn	1	ch	A			G	C	T
463	M2F39C	1	Tokaj	Szent Tamas	Furmint	2017	autumn	1	ch	A	C	T	G	T	T
464	M2F39C	2	Tokaj	Szent Tamas	Furmint	2017	autumn	1	ch	A			G	C	T
465	M2F41B	1	Tokaj	Szent Tamas	Furmint	2017	autumn	1	ch	A	C	C	G	T	T	C	T
466	M2F41B	2	Tokaj	Szent Tamas	Furmint	2017	autumn	1	ch	A	C	Y	G	y	T
467	M2F42B	1	Tokaj	Szent Tamas	Furmint	2017	autumn	1	ch	A	C	T	G	T	T
468	M2F42B	2	Tokaj	Szent Tamas	Furmint	2017	autumn	1	ch	A	C	T	G	C	T
469	M2F43C	1	Tokaj	Szent Tamas	Furmint	2017	autumn	1	ch	A	C	C	G	C	T
470	M2F43C	2	Tokaj	Szent Tamas	Furmint	2017	autumn	1	ch	A
471	M2F44B	1	Tokaj	Szent Tamas	Furmint	2017	autumn	1	ch	A	C	T	G	T	T	C	T
472	M2F44B	2	Tokaj	Szent Tamas	Furmint	2017	autumn	1	ch	A	C	T	G	T	T	C	T
473	M2F45A	1	Tokaj	Szent Tamas	Furmint	2017	autumn	1	ch	A			G	C	T
474	M2F45A	2	Tokaj	Szent Tamas	Furmint	2017	autumn	1	ch	A			G	y	T
475	M2F46A	1	Tokaj	Szent Tamas	Furmint	2017	autumn	1	ch	A	C	C	G	C	T
476	M2F46A	2	Tokaj	Szent Tamas	Furmint	2017	autumn	1	ch	A	C	C	G	T	T
477	M2F47C	1	Tokaj	Szent Tamas	Furmint	2017	autumn	1	ch	A	C	T	G	T	T	C	T
478	M2F47C	2	Tokaj	Szent Tamas	Furmint	2017	autumn	1	ch	A	C	C	G	T	T	C	T
479	M2F48B	1	Tokaj	Szent Tamas	Furmint	2017	autumn	1	ch	A	C	T	G	y	T
480	M2F48B	2	Tokaj	Szent Tamas	Furmint	2017	autumn	1	ch	A	C		G	C	T
481	M2F49B	1	Tokaj	Szent Tamas	Furmint	2017	autumn	1	ch	A	C	C	G	T	T
482	M2F49B	2	Tokaj	Szent Tamas	Furmint	2017	autumn	1	ch	A	C	Y	G	T	T
483	M2F49C	1	Tokaj	Szent Tamas	Furmint	2017	autumn	1	ch	A	Y	C	G	Y	T	C	T
484	M2F49C	2	Tokaj	Szent Tamas	Furmint	2017	autumn	1	ch	A	C	C	G	T	T	C	T
485	M2F49C	3	Tokaj	Szent Tamas	Furmint	2017	autumn	1	ch	A	C	C	G	T	T	C	T
486	M2F50A	1	Tokaj	Szent Tamas	Furmint	2017	autumn	1	ch	A
487	M2F50A	2	Tokaj	Szent Tamas	Furmint	2017	autumn	1	ch	A
488	M2F50C	1	Tokaj	Szent Tamas	Furmint	2017	autumn	1	ch	A	C	Y	G	T	T
489	M2F50C	2	Tokaj	Szent Tamas	Furmint	2017	autumn	1	ch	A	C	T	G	y	T
490	M2F51C	1	Tokaj	Szent Tamas	Furmint	2017	autumn	1	ch	A	C	T	G	C	T
491	M2F51C	2	Tokaj	Szent Tamas	Furmint	2017	autumn	1	ch	A	C	T	G	y	T
492	M2F52C	1	Tokaj	Szent Tamas	Furmint	2017	autumn	1	ch	W	C	T	G	C	T
493	M2F52C	2	Tokaj	Szent Tamas	Furmint	2017	autumn	1	ch	W			G	C	T
494	M2F53A	1	Tokaj	Szent Tamas	Furmint	2017	autumn	1	ch	A	C	T	G	y	T
495	M2F53A	2	Tokaj	Szent Tamas	Furmint	2017	autumn	1	ch	A	C	T	G	y	T
496	M2F54C	1	Tokaj	Szent Tamas	Furmint	2017	autumn	1	ch	A
497	M2F54C	2	Tokaj	Szent Tamas	Furmint	2017	autumn	1	ch	A
498	M2F59C	1	Tokaj	Szent Tamas	Furmint	2017	autumn	1	ch	A	Y	C	G	T	T
499	M2F59C	2	Tokaj	Szent Tamas	Furmint	2017	autumn	1	ch	A	C	Y	G	T	T
500	M2F60B	1	Tokaj	Szent Tamas	Furmint	2017	autumn	1	ch	A			G	T	T
501	M2F60B	2	Tokaj	Szent Tamas	Furmint	2017	autumn	1	ch	A
502	M2F61B	1	Tokaj	Szent Tamas	Furmint	2017	autumn	1	ch	A	C	C	G	T	T	C	T
503	M2F61B	2	Tokaj	Szent Tamas	Furmint	2017	autumn	1	ch	A	C	T	G	T	T	C	T
504	M2F62A	1	Tokaj	Szent Tamas	Furmint	2017	autumn	1	ch	A	C	C	G	C	T
505	M2F62A	2	Tokaj	Szent Tamas	Furmint	2017	autumn	1	ch	A
506	M2F62C	1	Tokaj	Szent Tamas	Furmint	2017	autumn	1	ch	A	C	Y		y	T	C	T
507	M2F62C	2	Tokaj	Szent Tamas	Furmint	2017	autumn	1	ch	A	C	Y	G	T	T	C	T
508	M2F62C	3	Tokaj	Szent Tamas	Furmint	2017	autumn	1	ch	A	C	T	G	Y	T	C	T
509	M2F8A	1	Tokaj	Szent Tamas	Furmint	2017	autumn	0	ch	A	C	T	G	y	T
510	M2F8A	2	Tokaj	Szent Tamas	Furmint	2017	autumn	0	ch	A	C	T	G	T	T	C	T
511	M2F9A	1	Tokaj	Szent Tamas	Furmint	2017	autumn	0	ch	A	C	T	G	T	T
512	M2F9A	2	Tokaj	Szent Tamas	Furmint	2017	autumn	0	ch	A	C	T	G	T	T
513	M3F12A	1	Tokaj	Urban	Furmint	2017	autumn	0	ch	A	C	C	G	C	T	C	T
514	M3F12A	2	Tokaj	Urban	Furmint	2017	autumn	0	ch	A	C		G	T	T	C	T
515	M3F18A	1	Tokaj	Urban	Furmint	2017	autumn	0	ch	A	C	T	G	T	T	C	T
516	M3F18A	2	Tokaj	Urban	Furmint	2017	autumn	0	ch	A	C	T	G	T	T	C	T
517	M3F1A	1	Tokaj	Urban	Furmint	2017	autumn	0	ch	A	C	C	G	T	T	C	T
518	M3F1A	2	Tokaj	Urban	Furmint	2017	autumn	0	ch	A	C	T	G	T	T	C	T
519	M3F22A	1	Tokaj	Urban	Furmint	2017	autumn	0	ch	A		T	G	T	T
520	M3F22A	2	Tokaj	Urban	Furmint	2017	autumn	0	ch	A	Y	Y	G	y	T
521	M3F24B	1	Tokaj	Urban	Furmint	2017	autumn	0	ch	A	Y	C	G	y	y
522	M3F24B	2	Tokaj	Urban	Furmint	2017	autumn	0	ch	A	C	T	G	T	T	C	T
523	M3F25B	1	Tokaj	Urban	Furmint	2017	autumn	0	ch	A	C	C	G	T	T
524	M3F25B	10	Tokaj	Urban	Furmint	2017	autumn	0	ch	A	C	C	G	T	T
525	M3F25B	11	Tokaj	Urban	Furmint	2017	autumn	0	ch	A	C	Y	G	y	T
526	M3F25B	12	Tokaj	Urban	Furmint	2017	autumn	0	ch	A	T	C	G	T	T
527	M3F25B	13	Tokaj	Urban	Furmint	2017	autumn	0	ch		C	C	G	T	T
528	M3F25B	14	Tokaj	Urban	Furmint	2017	autumn	0	ch	A	Y	C	G	T	y
529	M3F25B	15	Tokaj	Urban	Furmint	2017	autumn	0	ch	A	C	T	G	y	T
530	M3F25B	2	Tokaj	Urban	Furmint	2017	autumn	0	ch	A	C	Y	G	T	T
531	M3F25B	3	Tokaj	Urban	Furmint	2017	autumn	0	ch	A	C	C	G	y	T
532	M3F25B	4	Tokaj	Urban	Furmint	2017	autumn	0	ch	A	C	Y	G	y	T
533	M3F25B	5	Tokaj	Urban	Furmint	2017	autumn	0	ch	A	Y	Y	G	T	T
534	M3F25B	6	Tokaj	Urban	Furmint	2017	autumn	0	ch	A	C	Y	G	T	y
535	M3F25B	7	Tokaj	Urban	Furmint	2017	autumn	0	ch	A	C	C	G	T	T
536	M3F25B	8	Tokaj	Urban	Furmint	2017	autumn	0	ch	A	C	C	G	C	T
537	M3F25B	9	Tokaj	Urban	Furmint	2017	autumn	0	ch	A	C	Y	G	T	T
538	M3F27B	1	Tokaj	Urban	Furmint	2017	autumn	0	ch	A	Y		G	y	T
539	M3F27B	2	Tokaj	Urban	Furmint	2017	autumn	0	ch	A		C	G	T	T
540	M3F3A	1	Tokaj	Urban	Furmint	2017	autumn	0	ch	A	C	T	G	y	T
541	M3F3A	2	Tokaj	Urban	Furmint	2017	autumn	0	ch	A	C		G	y	T
542	M3F49C	1	Tokaj	Urban	Furmint	2017	autumn	1	ch	A	Y	C		T	T
543	M3F49C	2	Tokaj	Urban	Furmint	2017	autumn	1	ch	A	C	T	G	T	T	C	T
544	M3F52B	1	Tokaj	Urban	Furmint	2017	autumn	1	ch	A		C	G	T	T
545	M3F52B	2	Tokaj	Urban	Furmint	2017	autumn	1	ch	A	C	C	G	T	T	C	T
546	M3F5A	1	Tokaj	Urban	Furmint	2017	autumn	0	ch	A	T	C	G	T	T
547	M3F5A	2	Tokaj	Urban	Furmint	2017	autumn	0	ch	A	C	Y	G	T	T
548	M3F60C	1	Tokaj	Urban	Furmint	2017	autumn	1	ch	A	Y	C	G	T	T
549	M3F60C	2	Tokaj	Urban	Furmint	2017	autumn	1	ch	A	C	Y	G	y	T
550	M3F60C	3	Tokaj	Urban	Furmint	2017	autumn	1	ch	A	C	Y	G	y	T
551	M3F8B	1	Tokaj	Urban	Furmint	2017	autumn	0	ch	A	Y	C	G	T	T
552	M3F8B	10	Tokaj	Urban	Furmint	2017	autumn	0	ch	A	Y	C	G	T	T
553	M3F8B	11	Tokaj	Urban	Furmint	2017	autumn	0	ch	A	C	Y	G	T	y
554	M3F8B	12	Tokaj	Urban	Furmint	2017	autumn	0	ch		C	Y	G	T	T
555	M3F8B	13	Tokaj	Urban	Furmint	2017	autumn	0	ch	A	C	Y	G	C	T
556	M3F8B	14	Tokaj	Urban	Furmint	2017	autumn	0	ch	A	C	T	G	T	T
557	M3F8B	15	Tokaj	Urban	Furmint	2017	autumn	0	ch	W			G	y	T
558	M3F8B	16	Tokaj	Urban	Furmint	2017	autumn	0	ch	A	C	T	G	C	T
559	M3F8B	17	Tokaj	Urban	Furmint	2017	autumn	0	ch	A	C	Y	G	y	T
560	M3F8B	18	Tokaj	Urban	Furmint	2017	autumn	0	ch	A	C	C	G	y	T
561	M3F8B	19	Tokaj	Urban	Furmint	2017	autumn	0	ch	A	C	C	G	T	T
562	M3F8B	2	Tokaj	Urban	Furmint	2017	autumn	0	ch	A	C	Y	G	T	T
563	M3F8B	20	Tokaj	Urban	Furmint	2017	autumn	0	ch	A	C	C	G	y	T
564	M3F8B	21	Tokaj	Urban	Furmint	2017	autumn	0	ch	A	C	C	G	T	T
565	M3F8B	22	Tokaj	Urban	Furmint	2017	autumn	0	ch	A	C	Y	G	T	T
566	M3F8B	23	Tokaj	Urban	Furmint	2017	autumn	0	ch	A	C	C	G	y	T
567	M3F8B	24	Tokaj	Urban	Furmint	2017	autumn	0	ch	A	C	Y	G	T	T
568	M3F8B	3	Tokaj	Urban	Furmint	2017	autumn	0	ch	A	Y	C	G	y	T
569	M3F8B	4	Tokaj	Urban	Furmint	2017	autumn	0	ch	A	C	C	G	T	T
570	M3F8B	5	Tokaj	Urban	Furmint	2017	autumn	0	ch	A	C	Y	G	T	T
571	M3F8B	6	Tokaj	Urban	Furmint	2017	autumn	0	ch	A	C	C
572	M3F8B	7	Tokaj	Urban	Furmint	2017	autumn	0	ch	A	C	Y	G	y	T
573	M3F8B	8	Tokaj	Urban	Furmint	2017	autumn	0	ch	A	C	C	G	y	T
574	M3F8B	9	Tokaj	Urban	Furmint	2017	autumn	0	ch	A	C	T	G	T	T
575	SM1A	1	Bukk	Szikszo	ismeretlen	2017	autumn	1	ch	A	C	C
576	SM1A	2	Bukk	Szikszo	ismeretlen	2017	autumn	1	ch	A	Y	C
577	SM1B	1	Bukk	Szikszo	ismeretlen	2017	autumn	1	ch	A	Y	Y	G	C	T
578	SM1B	2	Bukk	Szikszo	ismeretlen	2017	autumn	1	ch	A
579	SM1C	1	Bukk	Szikszo	ismeretlen	2017	autumn	1	ch	T	C	C	G	T	T
580	SM1C	2	Bukk	Szikszo	ismeretlen	2017	autumn	1	ch	A	C	Y
581	SO4B	1	Bukk	Szikszo	Olaszrizling	2017	autumn	1	ch	W	C	C	G	T	T	C	T
582	SO4B	2	Bukk	Szikszo	Olaszrizling	2017	autumn	1	ch	A	Y	C	G	T	T
583	SO4B	3	Bukk	Szikszo	Olaszrizling	2017	autumn	1	ch	W	T	C	G	C	T	C	T
584	SO4B	4	Bukk	Szikszo	Olaszrizling	2017	autumn	1	ch	A	Y	C	G	T	T
585	SO4B	5	Bukk	Szikszo	Olaszrizling	2017	autumn	1	ch	W		C	G	y	T
586	SO4B	6	Bukk	Szikszo	Olaszrizling	2017	autumn	1	ch	W	C	C	G	C	T	C	T
587	SO4B	7	Bukk	Szikszo	Olaszrizling	2017	autumn	1	ch	A	C	C	G	y	T
588	SO4B	8	Bukk	Szikszo	Olaszrizling	2017	autumn	1	ch	A	T	C	G	T	T	C	T
589	SO5C	1	Bukk	Szikszo	Olaszrizling	2017	autumn	1	ch	T	C	C	G	y	T
590	SO5C	2	Bukk	Szikszo	Olaszrizling	2017	autumn	1	ch	T	C	C	G	T	T
591	SO6B	1	Bukk	Szikszo	Olaszrizling	2017	autumn	1	ch	A	Y	C
592	SO6B	10	Bukk	Szikszo	Olaszrizling	2017	autumn	1	ch	T	Y	C	G	y	T
593	SO6B	11	Bukk	Szikszo	Olaszrizling	2017	autumn	1	ch	A		C	G	y	T
594	SO6B	12	Bukk	Szikszo	Olaszrizling	2017	autumn	1	ch	A	C	Y	G	C	T
595	SO6B	13	Bukk	Szikszo	Olaszrizling	2017	autumn	1	ch	A	Y	C	G	T	T
596	SO6B	14	Bukk	Szikszo	Olaszrizling	2017	autumn	1	ch	A	C	T	G	C	T
597	SO6B	15	Bukk	Szikszo	Olaszrizling	2017	autumn	1	ch	A	Y	C	G	y	T
598	SO6B	16	Bukk	Szikszo	Olaszrizling	2017	autumn	1	ch	A	C	Y	G	C	T
599	SO6B	2	Bukk	Szikszo	Olaszrizling	2017	autumn	1	ch	A	C	C
600	SO6B	3	Bukk	Szikszo	Olaszrizling	2017	autumn	1	ch	A	C	C
601	SO6B	4	Bukk	Szikszo	Olaszrizling	2017	autumn	1	ch	A	C	T
602	SO6B	5	Bukk	Szikszo	Olaszrizling	2017	autumn	1	ch	A	Y	C
603	SO6B	6	Bukk	Szikszo	Olaszrizling	2017	autumn	1	ch	A	C	T
604	SO6B	7	Bukk	Szikszo	Olaszrizling	2017	autumn	1	ch	A	C	Y
605	SO6B	8	Bukk	Szikszo	Olaszrizling	2017	autumn	1	ch	A	C	Y
606	SO6B	9	Bukk	Szikszo	Olaszrizling	2017	autumn	1	ch	A	C	C	G	C	T
607	SO7B	1	Bukk	Szikszo	Olaszrizling	2017	autumn	1	ch	A	C	C	G	y	T
608	SO7B	2	Bukk	Szikszo	Olaszrizling	2017	autumn	1	ch	A	C	Y	k	y	T
609	SO8B	1	Bukk	Szikszo	Olaszrizling	2017	autumn	1	ch	T	Y	C
610	SO8B	2	Bukk	Szikszo	Olaszrizling	2017	autumn	1	ch	A
611	SO9A	1	Bukk	Szikszo	Olaszrizling	2017	autumn	1	ch	A	C	Y	G	T	T
612	SO9A	2	Bukk	Szikszo	Olaszrizling	2017	autumn	1	ch	A	T	C	G	T	T
613	SO9C	1	Bukk	Szikszo	Olaszrizling	2017	autumn	1	ch	A	Y	Y	G	T	T
614	SO9C	2	Bukk	Szikszo	Olaszrizling	2017	autumn	1	ch	A	C	C
615	E5K1		Eger	Pipis	Kekfrankos	2018	summer	1	M		C	C
616	E5K100		Eger	Pipis	Kekfrankos	2018	summer	1	M	A	C	C	G	T	T
617	E5K101		Eger	Pipis	Kekfrankos	2018	summer	1	M	A	C	C	G	C	T
618	E5K11		Eger	Pipis	Kekfrankos	2018	summer	1	M	A	C	C
619	E5K13		Eger	Pipis	Kekfrankos	2018	summer	1	M	A	C	T
620	E5K15		Eger	Pipis	Kekfrankos	2018	summer	1	M	A	C	T	G	T	T
621	E5K16		Eger	Pipis	Kekfrankos	2018	summer	1	M	A	T	C	G	T	T
622	E5K18		Eger	Pipis	Kekfrankos	2018	summer	1	M	A	T	C
623	E5K20		Eger	Pipis	Kekfrankos	2018	summer	1	M		C	T
624	E5K21		Eger	Pipis	Kekfrankos	2018	summer	1	M	A	Y	C
625	E5K23		Eger	Pipis	Kekfrankos	2018	summer	1	M	W	C	C
626	E5K25		Eger	Pipis	Kekfrankos	2018	summer	1	M	A	C	C
627	E5K26		Eger	Pipis	Kekfrankos	2018	summer	1	M	A	C	C	G	C	T
628	E5K28		Eger	Pipis	Kekfrankos	2018	summer	1	M	A	T	C	G	T	T
629	E5K30		Eger	Pipis	Kekfrankos	2018	summer	1	M	A	C	C	G	T	T
630	E5K31		Eger	Pipis	Kekfrankos	2018	summer	1	M	A	C	T
631	E5K33		Eger	Pipis	Kekfrankos	2018	summer	1	M	A	C	C
632	E5K36		Eger	Pipis	Kekfrankos	2018	summer	1	M	A	C	C	G	T	T
633	E5K38		Eger	Pipis	Kekfrankos	2018	summer	1	M	A	C	C
634	E5K39		Eger	Pipis	Kekfrankos	2018	summer	1	M	A	C	C	G	C	T
635	E5K4		Eger	Pipis	Kekfrankos	2018	summer	1	M	A	T	C
636	E5K40		Eger	Pipis	Kekfrankos	2018	summer	1	M	A	C	C
637	E5K42		Eger	Pipis	Kekfrankos	2018	summer	1	M	A
638	E5K45		Eger	Pipis	Kekfrankos	2018	summer	1	M	A	C		G	C	T
639	E5K47		Eger	Pipis	Kekfrankos	2018	summer	1	M	A	C	T	G	Y	T
640	E5K50		Eger	Pipis	Kekfrankos	2018	summer	1	M	A	C	T	G	T	T
641	E5K52		Eger	Pipis	Kekfrankos	2018	summer	1	M	A	C	C	G	T	T
642	E5K55		Eger	Pipis	Kekfrankos	2018	summer	1	M	A	C	C	G	C	T
643	E5K57		Eger	Pipis	Kekfrankos	2018	summer	1	M	A	C	C
644	E5K60		Eger	Pipis	Kekfrankos	2018	summer	1	M	A	C	T
645	E5K62		Eger	Pipis	Kekfrankos	2018	summer	1	M	A	C	C	G	C	T
646	E5K65		Eger	Pipis	Kekfrankos	2018	summer	1	M	A	C	T
647	E5K67		Eger	Pipis	Kekfrankos	2018	summer	1	M	A	C	C	G	C	T
648	E5K69		Eger	Pipis	Kekfrankos	2018	summer	1	M	A	C	C	G	T	T
649	E5K7		Eger	Pipis	Kekfrankos	2018	summer	1	M	A	C	C
650	E5K70		Eger	Pipis	Kekfrankos	2018	summer	1	M	A	C	C
651	E5K74		Eger	Pipis	Kekfrankos	2018	summer	1	M	A	T	C	G	T	T
652	E5K76		Eger	Pipis	Kekfrankos	2018	summer	1	M	A	C	T	G	T	T
653	E5K78		Eger	Pipis	Kekfrankos	2018	summer	1	M	A			G	T	T
654	E5K8		Eger	Pipis	Kekfrankos	2018	summer	1	M	A	C	T
655	E5K81		Eger	Pipis	Kekfrankos	2018	summer	1	M	A	C	C	G	T	T
656	E5K83		Eger	Pipis	Kekfrankos	2018	summer	1	M	A	C	T	G	T	T
657	E5K86		Eger	Pipis	Kekfrankos	2018	summer	1	M	A
658	E5K88		Eger	Pipis	Kekfrankos	2018	summer	1	M	A	C	T
659	E5K91		Eger	Pipis	Kekfrankos	2018	summer	1	M	A	C	T
660	E5K93		Eger	Pipis	Kekfrankos	2018	summer	1	M	A	C	C
661	E5K96		Eger	Pipis	Kekfrankos	2018	summer	1	M	A	C	C
662	E5K98		Eger	Pipis	Kekfrankos	2018	summer	1	M	A			G	T	T
663	ER7		Eger	Kolyukteto	Pinot Noir	2018	summer	1	M	A	C	C	G	T	T
664	M1F62		Tokaj	Kiraly	Furmint	2018	summer	0	M	A	C	C
665	M1F64		Tokaj	Kiraly	Furmint	2018	summer	0	M	A	Y	C
666	M1F66		Tokaj	Kiraly	Furmint	2018	summer	0	M	A
667	M1F67		Tokaj	Kiraly	Furmint	2018	summer	0	M	A	C	T
668	M1F69		Tokaj	Kiraly	Furmint	2018	summer	0	M	A	C	T
669	M1F70		Tokaj	Kiraly	Furmint	2018	summer	0	M	A
670	M1F72		Tokaj	Kiraly	Furmint	2018	summer	0	M	A
671	M1F75		Tokaj	Kiraly	Furmint	2018	summer	0	M	A	C	T	G	T	T
672	M1F76		Tokaj	Kiraly	Furmint	2018	summer	0	M	A	C	C
673	M1F77		Tokaj	Kiraly	Furmint	2018	summer	0	M	A	C	T	G	T	T
674	M1F78		Tokaj	Kiraly	Furmint	2018	summer	0	M		C	C
675	M1F79		Tokaj	Kiraly	Furmint	2018	summer	0	M	A	C	C	G	C	T
676	M1F82		Tokaj	Kiraly	Furmint	2018	summer	0	M	A	C	C	G	C	T
677	M1F83		Tokaj	Kiraly	Furmint	2018	summer	0	M	A	C	T	G	C	T
678	M1F84		Tokaj	Kiraly	Furmint	2018	summer	0	M	A	C	T	G	T	T
679	M1F85		Tokaj	Kiraly	Furmint	2018	summer	0	M	A	C	C	G	T	T
680	M1F86		Tokaj	Kiraly	Furmint	2018	summer	0	M	A	C	T	G	T	T
681	M1F88		Tokaj	Kiraly	Furmint	2018	summer	0	M	A	C	C	G	T	T
682	M1F90		Tokaj	Kiraly	Furmint	2018	summer	0	M	W	C	C	G	C	T
683	M1F92		Tokaj	Kiraly	Furmint	2018	summer	0	M	A	C	T
684	M1F93		Tokaj	Kiraly	Furmint	2018	summer	0	M	A
685	M1F94		Tokaj	Kiraly	Furmint	2018	summer	0	M	A	C	C	G	T	T
686	M1F96		Tokaj	Kiraly	Furmint	2018	summer	0	M	A	C	T	G	C	T
687	M1F97		Tokaj	Kiraly	Furmint	2018	summer	0	M	A	C	T	G	y	T
688	M1H10		Tokaj	Kiraly	Harslevelu	2018	summer	0	M	A	T	C	G	C	T
689	M1H12		Tokaj	Kiraly	Harslevelu	2018	summer	0	M	W	C	Y	G	T	T
690	M1H14		Tokaj	Kiraly	Harslevelu	2018	summer	0	M	A	C	C	G	C	T
691	M1H16		Tokaj	Kiraly	Harslevelu	2018	summer	0	M	A	C	C	G	T	T
692	M1H18		Tokaj	Kiraly	Harslevelu	2018	summer	0	M	A	C	T
693	M1H2		Tokaj	Kiraly	Harslevelu	2018	summer	0	M		C	T
694	M1H20		Tokaj	Kiraly	Harslevelu	2018	summer	0	M	A	C	T	G	C	T
695	M1H4		Tokaj	Kiraly	Harslevelu	2018	summer	0	M		C	T
696	M1H6		Tokaj	Kiraly	Harslevelu	2018	summer	0	M		C	T
697	M1H8		Tokaj	Kiraly	Harslevelu	2018	summer	0	M	A	C	C	G	C	T
698	M2F100		Tokaj	Szent Tamas	Furmint	2018	summer	0	M	A	Y	Y	G	T	T
699	M2F102		Tokaj	Szent Tamas	Furmint	2018	summer	0	M	A	T	C	G	T	C
700	M2F104		Tokaj	Szent Tamas	Furmint	2018	summer	0	M	A	C	C	G	C	T
701	M2F106		Tokaj	Szent Tamas	Furmint	2018	summer	0	M	A	C	C	G	y	T
702	M2F108		Tokaj	Szent Tamas	Furmint	2018	summer	0	M		C	C	G	C	T
703	M2F110		Tokaj	Szent Tamas	Furmint	2018	summer	0	M	A	C	C	G	T	T
704	M2F112		Tokaj	Szent Tamas	Furmint	2018	summer	0	M	A	C	C	G	T	T
705	M2F114		Tokaj	Szent Tamas	Furmint	2018	summer	0	M	A	C	T	G	T	T
706	M2F116		Tokaj	Szent Tamas	Furmint	2018	summer	0	M	A	C	Y	G	T	T
707	M2F69		Tokaj	Szent Tamas	Furmint	2018	summer	0	M	A	C	T	G	C	T
708	M2F71		Tokaj	Szent Tamas	Furmint	2018	summer	0	M	A	C	C	G	C	T
709	M2F75		Tokaj	Szent Tamas	Furmint	2018	summer	0	M	A	T	C	G	C	T
710	M2F77		Tokaj	Szent Tamas	Furmint	2018	summer	0	M	A	T	C	G	C	T
711	M2F79		Tokaj	Szent Tamas	Furmint	2018	summer	0	M	A	C	C	G	Y	T
712	M2F80		Tokaj	Szent Tamas	Furmint	2018	summer	0	M	A	C	C	G	T	T
713	M2F82		Tokaj	Szent Tamas	Furmint	2018	summer	0	M		Y	C	G	T	T
714	M2F84		Tokaj	Szent Tamas	Furmint	2018	summer	0	M	A	T	C	G	T	T
715	M2F86		Tokaj	Szent Tamas	Furmint	2018	summer	0	M	A	C	T	G	Y	T
716	M2F88		Tokaj	Szent Tamas	Furmint	2018	summer	0	M	A	C	T	G	C	T
717	M2F90		Tokaj	Szent Tamas	Furmint	2018	summer	0	M	W	C	C	G	T	T
718	M2F92		Tokaj	Szent Tamas	Furmint	2018	summer	0	M	A	Y	C	G	T	T
719	M2F94		Tokaj	Szent Tamas	Furmint	2018	summer	0	M	A	C	C	G	Y	T
720	M2F96		Tokaj	Szent Tamas	Furmint	2018	summer	0	M	A	C	C	G	T	T
721	M2F98		Tokaj	Szent Tamas	Furmint	2018	summer	0	M	A	C	T	G	T	T
722	M3F62		Tokaj	Urban	Furmint	2018	summer	0	ch		C	C
723	M3F64		Tokaj	Urban	Furmint	2018	summer	0	ch		Y	C
724	M3F66		Tokaj	Urban	Furmint	2018	summer	0	M	A	C	T
725	M3F68		Tokaj	Urban	Furmint	2018	summer	0	M		C
726	M3F70		Tokaj	Urban	Furmint	2018	summer	0	M	A	C	T
727	M3F72		Tokaj	Urban	Furmint	2018	summer	0	M	A	C	C
728	M3F76		Tokaj	Urban	Furmint	2018	summer	0	M		C	C
729	M3F78		Tokaj	Urban	Furmint	2018	summer	0	M		C	C
730	M3F80		Tokaj	Urban	Furmint	2018	summer	0	M	A	C	T
731	M3F82		Tokaj	Urban	Furmint	2018	summer	0	M	A	C	C	G	T	T
732	M3F84		Tokaj	Urban	Furmint	2018	summer	0	M	A	C	T
733	M3F86		Tokaj	Urban	Furmint	2018	summer	0	M	A	C	T	G	T	T
734	M3F88		Tokaj	Urban	Furmint	2018	summer	0	M	A	C	T	G	y	T
735	M3F90		Tokaj	Urban	Furmint	2018	summer	0	M	A	C	C	G	T	T
736	M3F92		Tokaj	Urban	Furmint	2018	summer	0	M	A	C	C	G	y	y
737	M3F94		Tokaj	Urban	Furmint	2018	summer	0	M	A	C	T
738	M3F95		Tokaj	Urban	Furmint	2018	summer	0	M	A	C	T	G	T	T
739	T1K10A		Szekszard	Harc	Kekfrankos	2018	summer	1	M	W	Y	Y	G	y	T
740	T1K11B		Szekszard	Harc	Kekfrankos	2018	summer	1	M		T
741	T1K13B		Szekszard	Harc	Kekfrankos	2018	summer	1	M				G	C	T
742	T1K14A		Szekszard	Harc	Kekfrankos	2018	summer	1	M	W		C
743	T1K14B		Szekszard	Harc	Kekfrankos	2018	summer	1	M	W	T	C	G	T	T
744	T1K15B		Szekszard	Harc	Kekfrankos	2018	summer	1	M		C		G	C	T
745	T1K16A		Szekszard	Harc	Kekfrankos	2018	summer	1	M	W	Y	Y	G	C	T
746	T1K16B		Szekszard	Harc	Kekfrankos	2018	summer	1	M	A	T	Y
747	T1K18B		Szekszard	Harc	Kekfrankos	2018	summer	1	M		T		G	C	T
748	T1K1A		Szekszard	Harc	Kekfrankos	2018	summer	1	M	W	T	C	G	T	T
749	T1K2B		Szekszard	Harc	Kekfrankos	2018	summer	1	M		C		G	C	T
750	T1K3B		Szekszard	Harc	Kekfrankos	2018	summer	1	M				G	C	T
751	T1K4B		Szekszard	Harc	Kekfrankos	2018	summer	1	M				G	y	T
752	T1K5A		Szekszard	Harc	Kekfrankos	2018	summer	1	M	W	C	C	G	T	T
753	T1K7A		Szekszard	Harc	Kekfrankos	2018	summer	1	M		Y	C
754	T1K7B		Szekszard	Harc	Kekfrankos	2018	summer	1	M				G	T	T
755	T1K8A		Szekszard	Harc	Kekfrankos	2018	summer	1	M	W	T	C	G	T	T
756	T1K9A		Szekszard	Harc	Kekfrankos	2018	summer	1	M	W	T	C	G	T	T
757	T2C1		Szekszard	Szentgalszolohegy	Chardonnay	2018	summer	1	M	W	T	C	G	C	T
758	T2C10		Szekszard	Szentgalszolohegy	Chardonnay	2018	summer	1	M	A	T	C	G	C	T
759	T2C11		Szekszard	Szentgalszolohegy	Chardonnay	2018	summer	1	M	W	C	C	G	T	T
760	T2C12		Szekszard	Szentgalszolohegy	Chardonnay	2018	summer	1	M	A	T	C	G	C	T
761	T2C13B		Szekszard	Szentgalszolohegy	Chardonnay	2018	summer	1	M	A	C	C	G	T	T
762	T2C14B		Szekszard	Szentgalszolohegy	Chardonnay	2018	summer	1	M	W	T	C	G	T	T
763	T2C15B		Szekszard	Szentgalszolohegy	Chardonnay	2018	summer	1	M	A	C	C	G	C	T
764	T2C16A		Szekszard	Szentgalszolohegy	Chardonnay	2018	summer	1	M	W	C	C	G	C	T
765	T2C17A		Szekszard	Szentgalszolohegy	Chardonnay	2018	summer	1	M	A	C	C
766	T2C17B		Szekszard	Szentgalszolohegy	Chardonnay	2018	summer	1	M	W	C	C	G	C	T
767	T2C18A		Szekszard	Szentgalszolohegy	Chardonnay	2018	summer	1	M		C	C	G	C	T
768	T2C3		Szekszard	Szentgalszolohegy	Chardonnay	2018	summer	1	M	W	C	C	G	C	T
769	T2C5		Szekszard	Szentgalszolohegy	Chardonnay	2018	summer	1	M		C	C
770	T2C6		Szekszard	Szentgalszolohegy	Chardonnay	2018	summer	1	M				G	C	T
771	T2C7		Szekszard	Szentgalszolohegy	Chardonnay	2018	summer	1	M		T	C
772	T2C8		Szekszard	Szentgalszolohegy	Chardonnay	2018	summer	1	M	W	C	C	G	C	T
773	T2C9		Szekszard	Szentgalszolohegy	Chardonnay	2018	summer	1	M		C	C	G	C	T
774	T2K10A		Szekszard	Szentgalszolohegy	Kekfrankos	2018	summer	1	M	A	Y	C	G	y	y
775	T2K10B		Szekszard	Szentgalszolohegy	Kekfrankos	2018	summer	1	M				G	C	T
776	T2K11B		Szekszard	Szentgalszolohegy	Kekfrankos	2018	summer	1	M		Y	C
777	T2K12B		Szekszard	Szentgalszolohegy	Kekfrankos	2018	summer	1	M		C	C
778	T2K13B		Szekszard	Szentgalszolohegy	Kekfrankos	2018	summer	1	M				G	C	T
779	T2K14A		Szekszard	Szentgalszolohegy	Kekfrankos	2018	summer	1	M		C	C
780	T2K14B		Szekszard	Szentgalszolohegy	Kekfrankos	2018	summer	1	M	W	C	C	G	C	T
781	T2K16A		Szekszard	Szentgalszolohegy	Kekfrankos	2018	summer	1	M		T	C
782	T2K16B		Szekszard	Szentgalszolohegy	Kekfrankos	2018	summer	1	M	W	Y	C	G	T	T
783	T2K17B		Szekszard	Szentgalszolohegy	Kekfrankos	2018	summer	1	M		C		G	C	T
784	T2K1A		Szekszard	Szentgalszolohegy	Kekfrankos	2018	summer	1	M	W	Y	C	G	C	T
785	T2K1B		Szekszard	Szentgalszolohegy	Kekfrankos	2018	summer	1	M	W	C	Y
786	T2K2A		Szekszard	Szentgalszolohegy	Kekfrankos	2018	summer	1	M	W	C	C	G	y	T
787	T2K3B		Szekszard	Szentgalszolohegy	Kekfrankos	2018	summer	1	M				G	C	T
788	T2K4A		Szekszard	Szentgalszolohegy	Kekfrankos	2018	summer	1	M	W	C	C
789	T2K5B		Szekszard	Szentgalszolohegy	Kekfrankos	2018	summer	1	M		Y	C
790	T2K6A		Szekszard	Szentgalszolohegy	Kekfrankos	2018	summer	1	M	W	T	C
791	T2K7B		Szekszard	Szentgalszolohegy	Kekfrankos	2018	summer	1	M		C		G	C	T
792	T2K8A		Szekszard	Szentgalszolohegy	Kekfrankos	2018	summer	1	M	W	C	C	G	y	T
793	T2K8B		Szekszard	Szentgalszolohegy	Kekfrankos	2018	summer	1	M	A
794	T2K9B		Szekszard	Szentgalszolohegy	Kekfrankos	2018	summer	1	M		T	C	G	T	T
795	T3K10B		Szekszard	Bodri	Kekfrankos	2018	summer		M	A	C	C
796	T3K11B		Szekszard	Bodri	Kekfrankos	2018	summer		M	A
797	T3K13A		Szekszard	Bodri	Kekfrankos	2018	summer		M	A	C	C	G	y	T
798	T3K14A		Szekszard	Bodri	Kekfrankos	2018	summer		M		C	C
799	T3K16A		Szekszard	Bodri	Kekfrankos	2018	summer		M		C	C
800	T3K16B		Szekszard	Bodri	Kekfrankos	2018	summer		M		Y	C
801	T3K17A		Szekszard	Bodri	Kekfrankos	2018	summer		M	A	C	C
802	T3K2A		Szekszard	Bodri	Kekfrankos	2018	summer		M	A
803	T3K2B		Szekszard	Bodri	Kekfrankos	2018	summer		M		C	C
804	T3K3A		Szekszard	Bodri	Kekfrankos	2018	summer		M		C	C
805	T3K3B		Szekszard	Bodri	Kekfrankos	2018	summer		M				G	y	T
806	T3K4A		Szekszard	Bodri	Kekfrankos	2018	summer		M	A	C	C
807	T3K5B		Szekszard	Bodri	Kekfrankos	2018	summer		M		Y	C
808	T3K6B		Szekszard	Bodri	Kekfrankos	2018	summer		M	A	C	C
809	T3K7A		Szekszard	Bodri	Kekfrankos	2018	summer		M		C	C
810	T3K9B		Szekszard	Bodri	Kekfrankos	2018	summer		M		T	C
811	D1D1		Badacsony	Laposa birtok	Keknyelu	2018	autumn	1	ch	A	C	C	G	T	T	C	T
812	D1D11		Badacsony	Laposa birtok	Keknyelu	2018	autumn	1	ch	A	C	C	G	y	y
813	D1D13		Badacsony	Laposa birtok	Keknyelu	2018	autumn	1	ch	A	C	C	G	T	y
814	D1D15		Badacsony	Laposa birtok	Keknyelu	2018	autumn	1	ch	A	C	C	G	T	y
815	D1D16		Badacsony	Laposa birtok	Keknyelu	2018	autumn	1	ch	T	Y	C	G	y	T
816	D1D18		Badacsony	Laposa birtok	Keknyelu	2018	autumn	1	ch	A	C	T	G	y	T
817	D1D21		Badacsony	Laposa birtok	Keknyelu	2018	autumn	1	ch	A	C	T	G	C	T
818	D1D23		Badacsony	Laposa birtok	Keknyelu	2018	autumn	1	ch	A	C	Y	G	y	T
819	D1D25		Badacsony	Laposa birtok	Keknyelu	2018	autumn	1	ch	A	C	Y	G	T	T
820	D1D28		Badacsony	Laposa birtok	Keknyelu	2018	autumn	1	ch	A	C	Y	G	C	T
821	D1D3		Badacsony	Laposa birtok	Keknyelu	2018	autumn	1	ch	A	C	T	G	T	y
822	D1D32		Badacsony	Laposa birtok	Keknyelu	2018	autumn	1	ch	A	C	Y	G	T	y
823	D1D35		Badacsony	Laposa birtok	Keknyelu	2018	autumn	1	ch	T	C	Y	G	y	T
824	D1D38		Badacsony	Laposa birtok	Keknyelu	2018	autumn	1	ch	A	C	C	G	y	T
825	D1D40		Badacsony	Laposa birtok	Keknyelu	2018	autumn	1	ch	A	C	C	G	T	T		T
826	D1D42		Badacsony	Laposa birtok	Keknyelu	2018	autumn	1	ch	A	C	C	G	T	T
827	D1D45		Badacsony	Laposa birtok	Keknyelu	2018	autumn	1	ch	A	C	Y	G	y	y
828	D1D48		Badacsony	Laposa birtok	Keknyelu	2018	autumn	1	ch	A	T	Y	G	C	T	C	T
829	D1D5		Badacsony	Laposa birtok	Keknyelu	2018	autumn	1	ch	A	C	C	G	y	y
830	D1D50		Badacsony	Laposa birtok	Keknyelu	2018	autumn	1	ch	A	C	C		C
831	D1D52		Badacsony	Laposa birtok	Keknyelu	2018	autumn	1	ch	A			G	y	T
832	D1D54		Badacsony	Laposa birtok	Keknyelu	2018	autumn	1	ch	A
833	D1D57		Badacsony	Laposa birtok	Keknyelu	2018	autumn	1	ch	A	C	C	G	T	T	C	T
834	D1D59		Badacsony	Laposa birtok	Keknyelu	2018	autumn	1	ch	A	C	C	G	T	T	C	T
835	D1D61		Badacsony	Laposa birtok	Keknyelu	2018	autumn	1	ch	T	C	C	G	C	T	C	T
836	D1D63		Badacsony	Laposa birtok	Keknyelu	2018	autumn	1	ch	T	C	C	G	T	C	C	T
837	D1D65		Badacsony	Laposa birtok	Keknyelu	2018	autumn	1	ch	A	C	C	G	y	y
838	D1D67		Badacsony	Laposa birtok	Keknyelu	2018	autumn	1	ch	A	Y	T	G	T	y
839	D1D69		Badacsony	Laposa birtok	Keknyelu	2018	autumn	1	ch	A	C	C	G	C	T	C	T
840	D1D7		Badacsony	Laposa birtok	Keknyelu	2018	autumn	1	ch	A	C	C	G	T	T	C	T
841	D1D71		Badacsony	Laposa birtok	Keknyelu	2018	autumn	1	ch	T	C	C	G	C	T
842	D1D73		Badacsony	Laposa birtok	Keknyelu	2018	autumn	1	ch	A	C	Y	G	y	y
843	D1D76		Badacsony	Laposa birtok	Keknyelu	2018	autumn	1	ch	A	C	C	G	y	T
844	D1D78		Badacsony	Laposa birtok	Keknyelu	2018	autumn	1	ch	A	C	C	G	T	T	C	T
845	D1D80		Badacsony	Laposa birtok	Keknyelu	2018	autumn	1	ch	A	C	C		T	C
846	D1D82		Badacsony	Laposa birtok	Keknyelu	2018	autumn	1	ch	A	C	C	G	T	T	C	T
847	D1D84		Badacsony	Laposa birtok	Keknyelu	2018	autumn	1	ch	A	C	C	G	y	T
848	D1D86		Badacsony	Laposa birtok	Keknyelu	2018	autumn	1	ch	A	C	T	G	C	T
849	D1D89		Badacsony	Laposa birtok	Keknyelu	2018	autumn	1	ch	A	C	C	G	T	T	C	T
850	D1D9		Badacsony	Laposa birtok	Keknyelu	2018	autumn	1	ch	A	C	C	G	y	T
851	D1D92		Badacsony	Laposa birtok	Keknyelu	2018	autumn	1	ch	A	Y	C	G	C	T
852	D1D94		Badacsony	Laposa birtok	Keknyelu	2018	autumn	1	ch	A	C	C	G	C	T	C	T
853	D1D96		Badacsony	Laposa birtok	Keknyelu	2018	autumn	1	ch	A	C	C	G	C	T	C	T
854	D1D99		Badacsony	Laposa birtok	Keknyelu	2018	autumn	1	ch	T	C	C	G	y	T
855	D2D1		Badacsony	Laposa birtok	Keknyelu	2018	autumn	1	ch	A	C	C	G	C	T
856	D2D10		Badacsony	Laposa birtok	Keknyelu	2018	autumn	1	ch	A	C	T	G	y	y
857	D2D101		Badacsony	Laposa birtok	Keknyelu	2018	autumn	1	ch	T	C	C	G	y	T
858	D2D104		Badacsony	Laposa birtok	Keknyelu	2018	autumn	1	ch	T	C	C	G	y	T
859	D2D106		Badacsony	Laposa birtok	Keknyelu	2018	autumn	1	ch	A	C	C	G	T	T	C	T
860	D2D12		Badacsony	Laposa birtok	Keknyelu	2018	autumn	1	ch	A	C	Y	G	T	T
861	D2D14		Badacsony	Laposa birtok	Keknyelu	2018	autumn	1	ch	T	Y	C	G	y	T
862	D2D16		Badacsony	Laposa birtok	Keknyelu	2018	autumn	1	ch	A	T	C	G	y	T
863	D2D18		Badacsony	Laposa birtok	Keknyelu	2018	autumn	1	ch	A	C	Y	G	T	T
864	D2D21		Badacsony	Laposa birtok	Keknyelu	2018	autumn	1	ch	A	C	T	G	y	T
865	D2D23		Badacsony	Laposa birtok	Keknyelu	2018	autumn	1	ch	A	C	C	G	C	T	C	T
866	D2D25		Badacsony	Laposa birtok	Keknyelu	2018	autumn	1	ch	A	C	C	G	y	y
867	D2D27		Badacsony	Laposa birtok	Keknyelu	2018	autumn	1	ch	T	C	C	G	T	C	C	T
868	D2D29		Badacsony	Laposa birtok	Keknyelu	2018	autumn	1	ch	A	C	T	G	T	T
869	D2D3		Badacsony	Laposa birtok	Keknyelu	2018	autumn	1	ch	A	C	C	G	y	y
870	D2D31		Badacsony	Laposa birtok	Keknyelu	2018	autumn	1	ch	A	C	T	G	y	T
871	D2D32		Badacsony	Laposa birtok	Keknyelu	2018	autumn	1	ch	A	C	C	G	y	T
872	D2D36		Badacsony	Laposa birtok	Keknyelu	2018	autumn	1	ch	A	C	T	G	y	T
873	D2D38		Badacsony	Laposa birtok	Keknyelu	2018	autumn	1	ch	A	C	C	G	C	T	C	T
874	D2D4		Badacsony	Laposa birtok	Keknyelu	2018	autumn	1	ch	A	C
875	D2D41		Badacsony	Laposa birtok	Keknyelu	2018	autumn	1	ch	T	Y	C	G	y	T
876	D2D43		Badacsony	Laposa birtok	Keknyelu	2018	autumn	1	ch	A	C	C	G	y	T
877	D2D45		Badacsony	Laposa birtok	Keknyelu	2018	autumn	1	ch	A	C	Y	G	T	T
878	D2D47		Badacsony	Laposa birtok	Keknyelu	2018	autumn	1	ch	A	C	T	G	T	y
879	D2D49		Badacsony	Laposa birtok	Keknyelu	2018	autumn	1	ch	A	Y	C	G	C	T
880	D2D51		Badacsony	Laposa birtok	Keknyelu	2018	autumn	1	ch	T	Y	Y	G	y	y
881	D2D54		Badacsony	Laposa birtok	Keknyelu	2018	autumn	1	ch	A	C	C	G	y	T
882	D2D56		Badacsony	Laposa birtok	Keknyelu	2018	autumn	1	ch	A	C	C	G	C	T	C	T
883	D2D58		Badacsony	Laposa birtok	Keknyelu	2018	autumn	1	ch	A	C	C	G	C	T	C	T
884	D2D6		Badacsony	Laposa birtok	Keknyelu	2018	autumn	1	ch	A	C	C	G	C	T	C	T
885	D2D60		Badacsony	Laposa birtok	Keknyelu	2018	autumn	1	ch	A	C		G	y	T
886	D2D62		Badacsony	Laposa birtok	Keknyelu	2018	autumn	1	ch	A	C	C	G	C	T	C	T
887	D2D64		Badacsony	Laposa birtok	Keknyelu	2018	autumn	1	ch	A	C	T	G	T	C	C	T
888	D2D66		Badacsony	Laposa birtok	Keknyelu	2018	autumn	1	ch	A	C	C	G	T	y
889	D2D68		Badacsony	Laposa birtok	Keknyelu	2018	autumn	1	ch	A	C	C	G	y	T
890	D2D70		Badacsony	Laposa birtok	Keknyelu	2018	autumn	1	ch	A	C	C	G	T	T	C	T
891	D2D72		Badacsony	Laposa birtok	Keknyelu	2018	autumn	1	ch	A	C	Y	G	y	T
892	D2D74		Badacsony	Laposa birtok	Keknyelu	2018	autumn	1	ch	T	C	C	G	T	y
893	D2D76		Badacsony	Laposa birtok	Keknyelu	2018	autumn	1	ch	T	C	Y	G	T	T
894	D2D79		Badacsony	Laposa birtok	Keknyelu	2018	autumn	1	ch	A	C	C	G	y	y
895	D2D8		Badacsony	Laposa birtok	Keknyelu	2018	autumn	1	ch	A	C	C	G	C	T	C	T
896	D2D81		Badacsony	Laposa birtok	Keknyelu	2018	autumn	1	ch	A	C	C	G	C	T	C	T
897	D2D84		Badacsony	Laposa birtok	Keknyelu	2018	autumn	1	ch	A	C	C	G	T	T	C	T
898	D2D86		Badacsony	Laposa birtok	Keknyelu	2018	autumn	1	ch	A	C	C	G	y	T
899	D2D89		Badacsony	Laposa birtok	Keknyelu	2018	autumn	1	ch	A	C	C	G	C	T	C	T
900	D2D91		Badacsony	Laposa birtok	Keknyelu	2018	autumn	1	ch	A	C	C	G	T	C	C	T
901	D2D93		Badacsony	Laposa birtok	Keknyelu	2018	autumn	1	ch	T	T	C	G	T	y
902	D2D95		Badacsony	Laposa birtok	Keknyelu	2018	autumn	1	ch	T	C	C	G	T	y
903	D2D97		Badacsony	Laposa birtok	Keknyelu	2018	autumn	1	ch	A	C	T	G	C	T	C	T
904	D2D99		Badacsony	Laposa birtok	Keknyelu	2018	autumn	1	ch	T	C	C	G	y	y
905	N1B1		Neszmely	Gote-Korma	Savignon Blanc	2018	autumn	1	ch	T	C	C	G	y	T
906	N1B10		Neszmely	Gote-Korma	Savignon Blanc	2018	autumn	1	ch	A	C	T	G	y	T
907	N1B17		Neszmely	Gote-Korma	Savignon Blanc	2018	autumn	1	ch	A	C	C	G	T	T	C	T
908	N1B20		Neszmely	Gote-Korma	Savignon Blanc	2018	autumn	1	ch	A	C	T	G	T	T	C	T
909	N1B23		Neszmely	Gote-Korma	Savignon Blanc	2018	autumn	1	ch	A	C	C	G	C	T	C	T
910	N1B25		Neszmely	Gote-Korma	Savignon Blanc	2018	autumn	1	ch	A
911	N1B28		Neszmely	Gote-Korma	Savignon Blanc	2018	autumn	1	ch	A	C	C	G	C	T	C	T
912	N1B32		Neszmely	Gote-Korma	Savignon Blanc	2018	autumn	1	ch	A	C		G	y	T
913	N1B34		Neszmely	Gote-Korma	Savignon Blanc	2018	autumn	1	ch	A	C	C	G	T	T	C	T
914	N1B37		Neszmely	Gote-Korma	Savignon Blanc	2018	autumn	1	ch	A	C	C	G	T	T
915	N1B4		Neszmely	Gote-Korma	Savignon Blanc	2018	autumn	1	ch	A	C	Y	G	T	T
916	N1B40		Neszmely	Gote-Korma	Savignon Blanc	2018	autumn	1	ch	A	C	T	G	y	T
917	N1B43		Neszmely	Gote-Korma	Savignon Blanc	2018	autumn	1	ch	T	C	C	G	y	y
918	N1B46		Neszmely	Gote-Korma	Savignon Blanc	2018	autumn	1	ch	A	C		G	y	y
919	N1B49		Neszmely	Gote-Korma	Savignon Blanc	2018	autumn	1	ch	A	C	C	G	T	C	C	T
920	N1B52		Neszmely	Gote-Korma	Savignon Blanc	2018	autumn	1	ch	A	C	C	G	T	T	C	T
921	N1B55		Neszmely	Gote-Korma	Savignon Blanc	2018	autumn	1	ch	A
922	N1B57		Neszmely	Gote-Korma	Savignon Blanc	2018	autumn	1	ch	A	C	C	G	y	T
923	N1B61		Neszmely	Gote-Korma	Savignon Blanc	2018	autumn	1	ch	A	C	C	G	y	T
924	N1B64		Neszmely	Gote-Korma	Savignon Blanc	2018	autumn	1	ch	A	C	C	G	y	y
925	N1B7		Neszmely	Gote-Korma	Savignon Blanc	2018	autumn	1	ch	T	C	T	G	T	T
926	N1T27		Neszmely	Gote-Korma	Tramini	2018	autumn	1	ch	A	C	C	G	y	T
927	N1T30		Neszmely	Gote-Korma	Tramini	2018	autumn	1	ch	A	C	C	G	y	T
928	N1T33		Neszmely	Gote-Korma	Tramini	2018	autumn	1	ch	A	C	C	G	C	T	C	T
929	N1T36		Neszmely	Gote-Korma	Tramini	2018	autumn	1	ch	A	C	C	G	T	T	C	T
930	N1T39		Neszmely	Gote-Korma	Tramini	2018	autumn	1	ch	A	C	C	G	T	T
931	N1T42		Neszmely	Gote-Korma	Tramini	2018	autumn	1	ch	A	C	C	G	y	T
932	N1T44		Neszmely	Gote-Korma	Tramini	2018	autumn	1	ch	A	C	C	G	y	T
933	N1T50		Neszmely	Gote-Korma	Tramini	2018	autumn	1	ch	A	C	C	G	T	T	C	T
934	N1T54		Neszmely	Gote-Korma	Tramini	2018	autumn	1	ch	A	Y	C	G	T	T
935	N1T56		Neszmely	Gote-Korma	Tramini	2018	autumn	1	ch	A			G	y	T
936	N1T58		Neszmely	Gote-Korma	Tramini	2018	autumn	1	ch	A	C	C	G	C	T	C	T
937	N1T61		Neszmely	Gote-Korma	Tramini	2018	autumn	1	ch	A	T	C	G	C	T	C	T
938	N1T64		Neszmely	Gote-Korma	Tramini	2018	autumn	1	ch	A	C	T	G	T	T	C	T
939	N1T67		Neszmely	Gote-Korma	Tramini	2018	autumn	1	ch	A	C	C	G	T	T	C	T
940	N1T70		Neszmely	Gote-Korma	Tramini	2018	autumn	1	ch	A	C	C	G	C	T	C	T
941	N1T73		Neszmely	Gote-Korma	Tramini	2018	autumn	1	ch	A	C	C	G	C	T	C	T
942	N1T75		Neszmely	Gote-Korma	Tramini	2018	autumn	1	ch	A	C	C	G	T	C	C	T
943	N1T79		Neszmely	Gote-Korma	Tramini	2018	autumn	1	ch	A	C	Y	G	T	C	C	T
944	N1T82		Neszmely	Gote-Korma	Tramini	2018	autumn	1	ch	A	C	Y	G	y	T
945	N1T85		Neszmely	Gote-Korma	Tramini	2018	autumn	1	ch	A	C	C	G	T	T	C	T
946	N2C33		Neszmely	Keresztret	Chardonnay	2018	autumn	1	ch	A	C	C	G	T	T	C	T
947	N2C35		Neszmely	Keresztret	Chardonnay	2018	autumn	1	ch	A	C	C	G	y	T
948	N2C37		Neszmely	Keresztret	Chardonnay	2018	autumn	1	ch	A	T	C	G	C	T	C	T
949	N2C40		Neszmely	Keresztret	Chardonnay	2018	autumn	1	ch	A	C	C	G	y	T
950	N2C44		Neszmely	Keresztret	Chardonnay	2018	autumn	1	ch	A	C	C	G	T	y
951	N2C48		Neszmely	Keresztret	Chardonnay	2018	autumn	1	ch	A	C	C	G	y	T
952	N2C51		Neszmely	Keresztret	Chardonnay	2018	autumn	1	ch	A	C	C	G	C	T	C	T
953	N2C56		Neszmely	Keresztret	Chardonnay	2018	autumn	1	ch	A	C	T	G	y	T
954	N2C61		Neszmely	Keresztret	Chardonnay	2018	autumn	1	ch	A	C	C	G	T	y
955	N2C65		Neszmely	Keresztret	Chardonnay	2018	autumn	1	ch	A	C	C	G	T	y
956	N2C68		Neszmely	Keresztret	Chardonnay	2018	autumn	1	ch	A	C	C	G	T	T	C	T
957	N2C71		Neszmely	Keresztret	Chardonnay	2018	autumn	1	ch	A	C	C	G	C	T	C	T
958	N2C75		Neszmely	Keresztret	Chardonnay	2018	autumn	1	ch	T	C	C	G	T	y
959	N2C80		Neszmely	Keresztret	Chardonnay	2018	autumn	1	ch	A	C	Y	G	y	T
960	N2C81		Neszmely	Keresztret	Chardonnay	2018	autumn	1	ch	A	C	C	G	T	T	C	T
961	N2C83		Neszmely	Keresztret	Chardonnay	2018	autumn	1	ch	A	T	C	G	T	T	C	T
962	N2C86		Neszmely	Keresztret	Chardonnay	2018	autumn	1	ch	T	C	C	G	C	T	C	T
963	N2C89		Neszmely	Keresztret	Chardonnay	2018	autumn	1	ch	A	C	C	G	C	T	C	T
964	N2C92		Neszmely	Keresztret	Chardonnay	2018	autumn	1	ch	A	C	C	G	C	T	C	T
965	N2C96		Neszmely	Keresztret	Chardonnay	2018	autumn	1	ch	A	C	C	G	C	T
966	N3T33		Neszmely	Gote-Korma	Tramini	2018	autumn	1	ch	A	C	C	G	T	T	C	T
967	N3T36		Neszmely	Gote-Korma	Tramini	2018	autumn	1	ch	A	C	Y	G	T	T
968	N3T40		Neszmely	Gote-Korma	Tramini	2018	autumn	1	ch	A	C	Y	G	y	T
969	N3T44		Neszmely	Gote-Korma	Tramini	2018	autumn	1	ch	A	C	C	G	T	T	C	T
970	N3T48		Neszmely	Gote-Korma	Tramini	2018	autumn	1	ch	A	C	C	G	C	T
971	N3T49		Neszmely	Gote-Korma	Tramini	2018	autumn	1	ch	A	C	C	G	y	T
972	N3T54		Neszmely	Gote-Korma	Tramini	2018	autumn	1	ch	A	C	C	G	C	T	C	T
973	N3T58		Neszmely	Gote-Korma	Tramini	2018	autumn	1	ch	A	C	C	G	y	y
974	N3T61		Neszmely	Gote-Korma	Tramini	2018	autumn	1	ch	A	C
975	N3T64		Neszmely	Gote-Korma	Tramini	2018	autumn	1	ch	A	C	Y	G	T	T
976	N3T65		Neszmely	Gote-Korma	Tramini	2018	autumn	1	ch	A	C	C	G	y	T	C	T
977	N3T69		Neszmely	Gote-Korma	Tramini	2018	autumn	1	ch	A	C	T	G	y	T
978	N3T72		Neszmely	Gote-Korma	Tramini	2018	autumn	1	ch	T	C	C	G	T	T	C	T
979	N3T75		Neszmely	Gote-Korma	Tramini	2018	autumn	1	ch	A	C	Y	G	y	T
980	N3T80		Neszmely	Gote-Korma	Tramini	2018	autumn	1	ch	A	C	C	G	C	T
981	N3T81		Neszmely	Gote-Korma	Tramini	2018	autumn	1	ch	A	T	C	G	T	T	C	T
982	N3T84		Neszmely	Gote-Korma	Tramini	2018	autumn	1	ch	A	C	C	G	T	T	C	T
983	N3T88		Neszmely	Gote-Korma	Tramini	2018	autumn	1	ch	A	C	Y	G	y	T
984	N3T92		Neszmely	Gote-Korma	Tramini	2018	autumn	1	ch	A	C	C	G	C	T	C	T
985	N3T96		Neszmely	Gote-Korma	Tramini	2018	autumn	1	ch	A	C	C	G	C	T	C	T
986	N4E1		Neszmely	Eloharaszt	Chenin Blanc	2018	autumn	1	ch	A	C	Y	G	y	y
987	N4E10		Neszmely	Eloharaszt	Chenin Blanc	2018	autumn	1	ch	A	C	Y	G	T	T
988	N4E12		Neszmely	Eloharaszt	Chenin Blanc	2018	autumn	1	ch	A	C	C	G	C	T	C	T
989	N4E15		Neszmely	Eloharaszt	Chenin Blanc	2018	autumn	1	ch	A	C	C	G	T	T	C	T
990	N4E19		Neszmely	Eloharaszt	Chenin Blanc	2018	autumn	1	ch	A	C	C
991	N4E22		Neszmely	Eloharaszt	Chenin Blanc	2018	autumn	1	ch	A	C	C	G	T	T	C	T
992	N4E25		Neszmely	Eloharaszt	Chenin Blanc	2018	autumn	1	ch	A	C	C	G	C	T	C	T
993	N4E29		Neszmely	Eloharaszt	Chenin Blanc	2018	autumn	1	ch	A	C	C	G	T	T	C	T
994	N4E31		Neszmely	Eloharaszt	Chenin Blanc	2018	autumn	1	ch	A	C	C	G	T	C	C	T
995	N4E34		Neszmely	Eloharaszt	Chenin Blanc	2018	autumn	1	ch	A	C	T	G	T	T	C	T
996	N4E37		Neszmely	Eloharaszt	Chenin Blanc	2018	autumn	1	ch	A	C	C	G	y	T
997	N4E40		Neszmely	Eloharaszt	Chenin Blanc	2018	autumn	1	ch	A	C	T	G	T	T	C	T
998	N4E5		Neszmely	Eloharaszt	Chenin Blanc	2018	autumn	1	ch	A	C		G	C	T
999	E2K49A	1	Eger	Balazs fiatal (Mocsari)	Kekfrankos	2018	autumn	1	ch	A	C	Y	G	T	T
1000	E2K49A	2	Eger	Balazs fiatal (Mocsari)	Kekfrankos	2018	autumn	1	ch	T	C	C	G	C	T	C	T
1001	E2K52B	1	Eger	Balazs fiatal (Mocsari)	Kekfrankos	2018	autumn	1	ch	T	C	C	G	y	T
1002	E2K52B	2	Eger	Balazs fiatal (Mocsari)	Kekfrankos	2018	autumn	1	ch	A	C	C	G	T	T	C	T
1003	E2K55B	1	Eger	Balazs fiatal (Mocsari)	Kekfrankos	2018	autumn	1	ch	A	C	C	G	T	T	C	T
1004	E2K55B	2	Eger	Balazs fiatal (Mocsari)	Kekfrankos	2018	autumn	1	ch	A	C	T	G	T	T	C	T
1005	E2K58A	1	Eger	Balazs fiatal (Mocsari)	Kekfrankos	2018	autumn	1	ch	A	C	C	G	y	T
1006	E2K58A	2	Eger	Balazs fiatal (Mocsari)	Kekfrankos	2018	autumn	1	ch	T	C	Y	G	T	T
1007	E2K61B	1	Eger	Balazs fiatal (Mocsari)	Kekfrankos	2018	autumn	1	ch	A	C	Y	G	T	T
1008	E2K61B	2	Eger	Balazs fiatal (Mocsari)	Kekfrankos	2018	autumn	1	ch	A	C	C	G	T	T	C	T
1009	E2K64B	1	Eger	Balazs fiatal (Mocsari)	Kekfrankos	2018	autumn	1	ch	A	C	C	G	y	T
1010	E2K64B	2	Eger	Balazs fiatal (Mocsari)	Kekfrankos	2018	autumn	1	ch	A	C	Y	G	T	T
1011	E2K67B	1	Eger	Balazs fiatal (Mocsari)	Kekfrankos	2018	autumn	1	ch	A	C	C	G	T	T		T
1012	E2K67B	2	Eger	Balazs fiatal (Mocsari)	Kekfrankos	2018	autumn	1	ch	A	C	C
1013	E2K71A	1	Eger	Balazs fiatal (Mocsari)	Kekfrankos	2018	autumn	1	ch	A	Y	Y	G	y	T
1014	E2K71A	2	Eger	Balazs fiatal (Mocsari)	Kekfrankos	2018	autumn	1	ch		C	C	G	T	T	C	T
1015	E2K74B	1	Eger	Balazs fiatal (Mocsari)	Kekfrankos	2018	autumn	1	ch	A	C	Y	G	y	y
1016	E2K74B	2	Eger	Balazs fiatal (Mocsari)	Kekfrankos	2018	autumn	1	ch	A	C	C	G	T	T
1017	E2K77A	1	Eger	Balazs fiatal (Mocsari)	Kekfrankos	2018	autumn	1	ch	A	C	C	G	T	T	C	T
1018	E2K77A	2	Eger	Balazs fiatal (Mocsari)	Kekfrankos	2018	autumn	1	ch	T	C	C	G	T	T	C	T
1019	E2K80B	1	Eger	Balazs fiatal (Mocsari)	Kekfrankos	2018	autumn	1	ch	A	C	C	G	y	T
1020	E2K80B	2	Eger	Balazs fiatal (Mocsari)	Kekfrankos	2018	autumn	1	ch	A	C	C	G	T	T	C	T
1021	E2K83B	1	Eger	Balazs fiatal (Mocsari)	Kekfrankos	2018	autumn	1	ch	A	C	C	G	T	T	C	T
1022	E2K83B	2	Eger	Balazs fiatal (Mocsari)	Kekfrankos	2018	autumn	1	ch	A	C	Y	G	T	T
1023	E6K10B	1	Eger	Balazs Oreghegy	Kekfrankos	2018	autumn	1	ch	A	C	C	G	T	T	C	T
1024	E6K10B	2	Eger	Balazs Oreghegy	Kekfrankos	2018	autumn	1	ch	A	C	Y	G	T	T
1025	E6K13A	1	Eger	Balazs Oreghegy	Kekfrankos	2018	autumn	1	ch	T	C	Y	G	T	y
1026	E6K13A	2	Eger	Balazs Oreghegy	Kekfrankos	2018	autumn	1	ch	A	C	Y		y	y
1027	E6K16A	1	Eger	Balazs Oreghegy	Kekfrankos	2018	autumn	1	ch	A	C	C	G	T	T	C	T
1028	E6K16A	2	Eger	Balazs Oreghegy	Kekfrankos	2018	autumn	1	ch	T	C	Y	G	T	T
1029	E6K19A	1	Eger	Balazs Oreghegy	Kekfrankos	2018	autumn	1	ch	T	C	C	G	T	T	C	T
1030	E6K19A	2	Eger	Balazs Oreghegy	Kekfrankos	2018	autumn	1	ch	T	C	C	G	T	T	C	T
1031	E6K1B	1	Eger	Balazs Oreghegy	Kekfrankos	2018	autumn	1	ch	A
1032	E6K1B	2	Eger	Balazs Oreghegy	Kekfrankos	2018	autumn	1	ch	A	C	Y	G	T	y
1033	E6K22B	1	Eger	Balazs Oreghegy	Kekfrankos	2018	autumn	1	ch	A	C	C	G	T	T	C	T
1034	E6K22B	2	Eger	Balazs Oreghegy	Kekfrankos	2018	autumn	1	ch	A	C	C	G	T	T	C	T
1035	E6K25B	1	Eger	Balazs Oreghegy	Kekfrankos	2018	autumn	1	ch	A	C	Y	G	C	T
1036	E6K25B	2	Eger	Balazs Oreghegy	Kekfrankos	2018	autumn	1	ch	A	C	C	G	y	T
1037	E6K28B	1	Eger	Balazs Oreghegy	Kekfrankos	2018	autumn	1	ch	A	C	Y	G	y	T
1038	E6K28B	2	Eger	Balazs Oreghegy	Kekfrankos	2018	autumn	1	ch	A	C	Y	G	T	T
1039	E6K31A	1	Eger	Balazs Oreghegy	Kekfrankos	2018	autumn	1	ch	T	C	T	G	C	T
1040	E6K31A	2	Eger	Balazs Oreghegy	Kekfrankos	2018	autumn	1	ch	A	C	C	G	T	T	C	T
1041	E6K35B	1	Eger	Balazs Oreghegy	Kekfrankos	2018	autumn	1	ch	A			G	T	T
1042	E6K35B	2	Eger	Balazs Oreghegy	Kekfrankos	2018	autumn	1	ch		Y	C	G	T	y
1043	E6K4A	1	Eger	Balazs Oreghegy	Kekfrankos	2018	autumn	1	ch	A	Y	C	G	y	T
1044	E6K4A	2	Eger	Balazs Oreghegy	Kekfrankos	2018	autumn	1	ch	A	C	T	G	y	T
1045	E6K7B	1	Eger	Balazs Oreghegy	Kekfrankos	2018	autumn	1	ch	A	Y	C	G	T	T	C	T
1046	E6K7B	2	Eger	Balazs Oreghegy	Kekfrankos	2018	autumn	1	ch	A	C	Y	G	y	T
1047	EC47A	1	Eger	Kolyukteto	Chardonnay	2018	autumn	1	ch	T	C	C	G	T	T
1048	EC47A	2	Eger	Kolyukteto	Chardonnay	2018	autumn	1	ch	T	C	C	G	C	T	C	T
1049	EC49C	1	Eger	Kolyukteto	Chardonnay	2018	autumn	1	ch	A	C	Y	G	y	T
1050	EC49C	2	Eger	Kolyukteto	Chardonnay	2018	autumn	1	ch	A	C	C	G	C	T	C	T
1051	EC51B	1	Eger	Kolyukteto	Chardonnay	2018	autumn	1	ch	A	C	C	G	C	T	C	T
1052	EC51B	2	Eger	Kolyukteto	Chardonnay	2018	autumn	1	ch	A	C	C	G	C	T	C	T
1053	EC53C	1	Eger	Kolyukteto	Chardonnay	2018	autumn	1	ch	A	C	C	G	T	T	C	T
1054	EC53C	2	Eger	Kolyukteto	Chardonnay	2018	autumn	1	ch	A	Y	Y	G	y	y
1055	EC55A	1	Eger	Kolyukteto	Chardonnay	2018	autumn	1	ch	A	Y	Y	G	T	T
1056	EC55A	2	Eger	Kolyukteto	Chardonnay	2018	autumn	1	ch	A	Y	C	G	y	y
1057	EC57B	1	Eger	Kolyukteto	Chardonnay	2018	autumn	1	ch	A	C	C	G	y	T
1058	EC57B	2	Eger	Kolyukteto	Chardonnay	2018	autumn	1	ch	A			G	y	T
1059	EC59A	1	Eger	Kolyukteto	Chardonnay	2018	autumn	1	ch	A	C	C	G	C	T	C	T
1060	EC59A	2	Eger	Kolyukteto	Chardonnay	2018	autumn	1	ch	A	C	C	G	C	T	C	T
1061	EC61B	1	Eger	Kolyukteto	Chardonnay	2018	autumn	1	ch	A	C	C	G	T	y	C	T
1062	EC61B	2	Eger	Kolyukteto	Chardonnay	2018	autumn	1	ch	A	C	Y	G	T	C
1063	EK48A	1	Eger	Kolyukteto	Kekfrankos	2018	autumn	1	ch	T
1064	EK48A	2	Eger	Kolyukteto	Kekfrankos	2018	autumn	1	ch	A	C	C	G	C	T	C	T
1065	EK50C	1	Eger	Kolyukteto	Kekfrankos	2018	autumn	1	ch	A	C	T	G	C	T	C	T
1066	EK50C	2	Eger	Kolyukteto	Kekfrankos	2018	autumn	1	ch	A	Y	C	G	T	C
1067	EK52B	1	Eger	Kolyukteto	Kekfrankos	2018	autumn	1	ch	A	C	Y	G	T	C
1068	EK52B	2	Eger	Kolyukteto	Kekfrankos	2018	autumn	1	ch	A	C	C	G	C	T	C	T
1069	EK54C	1	Eger	Kolyukteto	Kekfrankos	2018	autumn	1	ch	A	C	Y	G	T	T
1070	EK54C	2	Eger	Kolyukteto	Kekfrankos	2018	autumn	1	ch	A	C	C	G	C	T	C	T
1071	EK56A	1	Eger	Kolyukteto	Kekfrankos	2018	autumn	1	ch	A	C	C
1072	EK56A	2	Eger	Kolyukteto	Kekfrankos	2018	autumn	1	ch	A	C	C	G	C	T	C	T
1073	EK58C	1	Eger	Kolyukteto	Kekfrankos	2018	autumn	1	ch	A	Y	C	G	y	T
1074	EK58C	2	Eger	Kolyukteto	Kekfrankos	2018	autumn	1	ch	A	C	C	G	y	T
1075	EK60A	1	Eger	Kolyukteto	Kekfrankos	2018	autumn	1	ch	A	C	Y	G	y	T
1076	EK60A	2	Eger	Kolyukteto	Kekfrankos	2018	autumn	1	ch	A	C	C	G	y	T
1077	EK62A	1	Eger	Kolyukteto	Kekfrankos	2018	autumn	1	ch	A
1078	EK62A	2	Eger	Kolyukteto	Kekfrankos	2018	autumn	1	ch		C	C
1079	EL48A	1	Eger	Kolyukteto	Leanyka	2018	autumn	1	ch	A	C	C	G	C	T
1080	EL48A	2	Eger	Kolyukteto	Leanyka	2018	autumn	1	ch	A	C	Y	G	C	T
1081	EL50B	1	Eger	Kolyukteto	Leanyka	2018	autumn	1	ch	A	Y	C	G	y	T
1082	EL50B	2	Eger	Kolyukteto	Leanyka	2018	autumn	1	ch	T	C	C	G	y	T
1083	EL52C	1	Eger	Kolyukteto	Leanyka	2018	autumn	1	ch	A	C	Y	G	T	y
1084	EL52C	2	Eger	Kolyukteto	Leanyka	2018	autumn	1	ch	A	C	C	G	y	T
1085	EL54A	1	Eger	Kolyukteto	Leanyka	2018	autumn	1	ch	A	C	C	G	y	T
1086	EL54A	2	Eger	Kolyukteto	Leanyka	2018	autumn	1	ch	A			G	T	T
1087	EL56B	1	Eger	Kolyukteto	Leanyka	2018	autumn	1	ch	A	C	C	G	y	T
1088	EL56B	2	Eger	Kolyukteto	Leanyka	2018	autumn	1	ch	T	C	C	G	T	T
1089	EL58A	1	Eger	Kolyukteto	Leanyka	2018	autumn	1	ch	A	C	Y	G	y	y
1090	EL58A	2	Eger	Kolyukteto	Leanyka	2018	autumn	1	ch	A	C	C	G	y	T
1091	EL60B	1	Eger	Kolyukteto	Leanyka	2018	autumn	1	ch	A	C	C	G	y	T
1092	EL60B	2	Eger	Kolyukteto	Leanyka	2018	autumn	1	ch	A	C	C	G	C	T		T
1093	EL62A	1	Eger	Kolyukteto	Leanyka	2018	autumn	1	ch	T	C	Y	G	T	T	C	T
1094	EL62A	2	Eger	Kolyukteto	Leanyka	2018	autumn	1	ch	A	C	C	G	T	T	C	T
1095	K10B	1	Eger	Kolyukteto kiserleti	Merlot	2018	autumn	2	ch	T	C	C	G	y	T
1096	K10B	2	Eger	Kolyukteto kiserleti	Merlot	2018	autumn	2	ch	T	Y	C	G	C	T
1097	K10B	3	Eger	Kolyukteto kiserleti	Merlot	2018	autumn	2	ch	T	C	C	G	T	T	C	T
1098	K10B	4	Eger	Kolyukteto kiserleti	Merlot	2018	autumn	2	ch		C	C	G	T	T	C	T
1099	K10B	5	Eger	Kolyukteto kiserleti	Merlot	2018	autumn	2	ch	A	T	C	G	C	T	C	T
1100	K12B	1	Eger	Kolyukteto kiserleti	Merlot	2018	autumn	1	ch	A	C	C	G	y	T
1101	K12B	2	Eger	Kolyukteto kiserleti	Merlot	2018	autumn	1	ch	A	Y	C
1102	K12B	3	Eger	Kolyukteto kiserleti	Merlot	2018	autumn	1	ch	T	Y	Y	G	y	T
1103	K13A	1	Eger	Kolyukteto kiserleti	Merlot	2018	autumn	2	ch	T	C	C	G	y	T
1104	K13A	2	Eger	Kolyukteto kiserleti	Merlot	2018	autumn	2	ch	A	C	C	G	C	T	C	T
1105	K13B		Eger	Kolyukteto kiserleti	Merlot	2018	autumn	2	ch	T	C	T	G	T	T	C	T
1106	K14B	1	Eger	Kolyukteto kiserleti	Merlot	2018	autumn	2	ch	T	C	T	G	T	T	C	T
1107	K14B	2	Eger	Kolyukteto kiserleti	Merlot	2018	autumn	2	ch	T	Y	C	G	y	T
1108	K14B	3	Eger	Kolyukteto kiserleti	Merlot	2018	autumn	2	ch	T	T	C	G	y	T
1109	K15B		Eger	Kolyukteto kiserleti	Merlot	2018	autumn	2	ch	T	C	Y	G	y	T
1110	K16B		Eger	Kolyukteto kiserleti	Merlot	2018	autumn	2	ch	A	C	C	G
1111	K17B		Eger	Kolyukteto kiserleti	Merlot	2018	autumn	2	ch	A	Y	C	G	C	T
1112	K18A		Eger	Kolyukteto kiserleti	Merlot	2018	autumn	2	ch	T	Y	C		C
1113	K19A		Eger	Kolyukteto kiserleti	Merlot	2018	autumn	1	ch	T	C	Y	G	C	T
1114	K19B		Eger	Kolyukteto kiserleti	Merlot	2018	autumn	1	ch	A	T	C	G	T
1115	K1A	1	Eger	Kolyukteto kiserleti	Merlot	2018	autumn	1	ch	A	C	Y	G
1116	K1A	2	Eger	Kolyukteto kiserleti	Merlot	2018	autumn	1	ch	T	C	Y
1117	K1B	1	Eger	Kolyukteto kiserleti	Merlot	2018	autumn	1	ch	A	Y	C	G
1118	K1B	2	Eger	Kolyukteto kiserleti	Merlot	2018	autumn	1	ch	A	Y	C	G	T	T
1119	K20A		Eger	Kolyukteto kiserleti	Merlot	2018	autumn	1	ch	A	C	C	G	C	T	C	T
1120	K20B		Eger	Kolyukteto kiserleti	Merlot	2018	autumn	1	ch	A	C	C	G	C	T	C	T
1121	K21B		Eger	Kolyukteto kiserleti	Merlot	2018	autumn	1	ch	A	C	Y		y	T
1122	K22B		Eger	Kolyukteto kiserleti	Merlot	2018	autumn	2	ch	A	C	C	G	C	T	C	T
1123	K23A		Eger	Kolyukteto kiserleti	Merlot	2018	autumn	2	ch	A	C	Y	G	y
1124	K23B		Eger	Kolyukteto kiserleti	Merlot	2018	autumn	2	ch	A	C	C	G	y	T
1125	K24A		Eger	Kolyukteto kiserleti	Merlot	2018	autumn	2	ch	A	T	C	G	T	y
1126	K24B	1	Eger	Kolyukteto kiserleti	Merlot	2018	autumn	2	ch	A	T	C	G	C		C	T
1127	K24B	2	Eger	Kolyukteto kiserleti	Merlot	2018	autumn	2	ch	A	C	C	G
1128	K25B	1	Eger	Kolyukteto kiserleti	Merlot	2018	autumn	1	ch	T	Y	C		C	T
1129	K25B	2	Eger	Kolyukteto kiserleti	Merlot	2018	autumn	1	ch	A	Y	Y
1130	K27B	1	Eger	Kolyukteto kiserleti	Merlot	2018	autumn	1	ch	A	T	C
1131	K27B	2	Eger	Kolyukteto kiserleti	Merlot	2018	autumn	1	ch	A	Y	C
1132	K28B		Eger	Kolyukteto kiserleti	Merlot	2018	autumn	1	ch	A	C	C		y	T
1133	K29B	1	Eger	Kolyukteto kiserleti	Merlot	2018	autumn	1	ch	A	C	C	G	T	T	C	T
1134	K29B	2	Eger	Kolyukteto kiserleti	Merlot	2018	autumn	1	ch	A	C	Y	G	y	T
1135	K29B	3	Eger	Kolyukteto kiserleti	Merlot	2018	autumn	1	ch	A	C	C	G	y	T
1136	K2A		Eger	Kolyukteto kiserleti	Merlot	2018	autumn	1	ch	A	C	C
1137	K2B	1	Eger	Kolyukteto kiserleti	Merlot	2018	autumn	1	ch	A	Y	C
1138	K2B	2	Eger	Kolyukteto kiserleti	Merlot	2018	autumn	1	ch	A	T	C	G	T	T	C	T
1139	K30A		Eger	Kolyukteto kiserleti	Merlot	2018	autumn	1	ch	A	C	T	G	T	T	C	T
1140	K31A		Eger	Kolyukteto kiserleti	Merlot	2018	autumn	2	ch	A	C	Y
1141	K31B		Eger	Kolyukteto kiserleti	Merlot	2018	autumn	2	ch	A	C	T
1142	K32A		Eger	Kolyukteto kiserleti	Merlot	2018	autumn	2	ch	T	C	C	G	C	T	C	T
1143	K32B	1	Eger	Kolyukteto kiserleti	Merlot	2018	autumn	2	ch	T	C	C	G	C	T	C	T
1144	K32B	2	Eger	Kolyukteto kiserleti	Merlot	2018	autumn	2	ch	A	Y	C	G	y	T
1145	K33A		Eger	Kolyukteto kiserleti	Merlot	2018	autumn	2	ch	A	Y	C
1146	K33B		Eger	Kolyukteto kiserleti	Merlot	2018	autumn	2	ch	A	C	Y	G	y	T
1147	K37B		Eger	Kolyukteto kiserleti	Merlot	2018	autumn	1	ch	A	Y	Y	G	C	T
1148	K38A		Eger	Kolyukteto kiserleti	Merlot	2018	autumn	1	ch	A	C	Y	G	T	T
1149	K38B		Eger	Kolyukteto kiserleti	Merlot	2018	autumn	1	ch	T	C	C	G	C	T	C	T
1150	K40A alsó		Eger	Kolyukteto kiserleti	Merlot	2018	autumn	1	ch	A	C	C	G	T	T
1151	K40B		Eger	Kolyukteto kiserleti	Merlot	2018	autumn	1	ch	A	C	C
1152	K42B		Eger	Kolyukteto kiserleti	Merlot	2018	autumn	1	ch	A	C	Y	G	T	y
1153	K43B	1	Eger	Kolyukteto kiserleti	Merlot	2018	autumn	1	ch	A	C	C	G	C	T	C	T
1154	K43B	2	Eger	Kolyukteto kiserleti	Merlot	2018	autumn	1	ch	T	C	C	G	T	T	C	T
1155	K44B		Eger	Kolyukteto kiserleti	Merlot	2018	autumn	1	ch	A	C	C
1156	K45A		Eger	Kolyukteto kiserleti	Merlot	2018	autumn	1	ch	A	C	C	G
1157	K45B	1	Eger	Kolyukteto kiserleti	Merlot	2018	autumn	1	ch	A	C	C	G	y	T
1158	K45B	2	Eger	Kolyukteto kiserleti	Merlot	2018	autumn	1	ch	A	C	C	G	y	T
1159	K46A		Eger	Kolyukteto kiserleti	Merlot	2018	autumn	2	ch	A	C	C
1160	K46B	1	Eger	Kolyukteto kiserleti	Merlot	2018	autumn	2	ch	A	Y	Y
1161	K46B	2	Eger	Kolyukteto kiserleti	Merlot	2018	autumn	2	ch	A	T	C				C	T
1162	K47B		Eger	Kolyukteto kiserleti	Merlot	2018	autumn	2	ch	T	C	C	G	T	C	C	T
1163	K48A		Eger	Kolyukteto kiserleti	Merlot	2018	autumn	2	ch	A	C	C		y	T
1164	K48B		Eger	Kolyukteto kiserleti	Merlot	2018	autumn	2	ch	A	C	C	G	T	T	C	T
1165	K49B	1	Eger	Kolyukteto kiserleti	Merlot	2018	autumn	2	ch	A	T	C	G	y	T
1166	K49B	2	Eger	Kolyukteto kiserleti	Merlot	2018	autumn	2	ch	A	Y	C	G	T	T
1167	K4A	1	Eger	Kolyukteto kiserleti	Merlot	2018	autumn	2	ch	A	C	C	G	C	T	C	T
1168	K4A	2	Eger	Kolyukteto kiserleti	Merlot	2018	autumn	2	ch	A	C	Y	G	y	T
1169	K4B	1	Eger	Kolyukteto kiserleti	Merlot	2018	autumn	2	ch	A	C	Y	G	T	y
1170	K4B	2	Eger	Kolyukteto kiserleti	Merlot	2018	autumn	2	ch	A	C	C	G	T	T	C	T
1171	K50A		Eger	Kolyukteto kiserleti	Merlot	2018	autumn	2	ch	A	C	C	G	y	y
1172	K51A		Eger	Kolyukteto kiserleti	Merlot	2018	autumn	2	ch	A	Y	Y	G	T	T
1173	K51B		Eger	Kolyukteto kiserleti	Merlot	2018	autumn	2	ch	T	C	C	G	T	T	C	T
1174	K52A	1	Eger	Kolyukteto kiserleti	Merlot	2018	autumn	1	ch	A	C	T	G	y	T
1175	K52A	2	Eger	Kolyukteto kiserleti	Merlot	2018	autumn	1	ch	T	C	Y
1176	K52B		Eger	Kolyukteto kiserleti	Merlot	2018	autumn	1	ch	A	C		G	y	T
1177	K53B		Eger	Kolyukteto kiserleti	Merlot	2018	autumn	1	ch	A	C	C
1178	K55B	1	Eger	Kolyukteto kiserleti	Merlot	2018	autumn	1	ch	A	Y	C		C	T
1179	K55B	2	Eger	Kolyukteto kiserleti	Merlot	2018	autumn	1	ch	A	C	T
1180	K55B	3	Eger	Kolyukteto kiserleti	Merlot	2018	autumn	1	ch	A	C	Y	G	y	T
1181	K55B	4	Eger	Kolyukteto kiserleti	Merlot	2018	autumn	1	ch	A	C		G	T	T	C	T
1182	K56B		Eger	Kolyukteto kiserleti	Merlot	2018	autumn	1	ch	A	Y	C	G	T	T
1183	K5A	1	Eger	Kolyukteto kiserleti	Merlot	2018	autumn	2	ch	A	C	C	G	T	T	C	T
1184	K5A	2	Eger	Kolyukteto kiserleti	Merlot	2018	autumn	2	ch	A	C	T	G	C	T	C	T
1185	K5B	1	Eger	Kolyukteto kiserleti	Merlot	2018	autumn	2	ch	A	C	C	G	C	T
1186	K5B	2	Eger	Kolyukteto kiserleti	Merlot	2018	autumn	2	ch	T	C	C	G	T	T	C	T
1187	K60A		Eger	Kolyukteto kiserleti	Merlot	2018	autumn	2	ch	A	C	C		y	T
1188	K60B		Eger	Kolyukteto kiserleti	Merlot	2018	autumn	2	ch	A	C	C	G	T	T	C	T
1189	K61		Eger	Kolyukteto kiserleti	Merlot	2018	autumn	2	ch	A	C	Y		y
1190	K63A		Eger	Kolyukteto kiserleti	Merlot	2018	autumn	2	ch	A	C	Y	G	y	T
1191	K64B	1	Eger	Kolyukteto kiserleti	Merlot	2018	autumn	2	ch	A	C	C	G	y	y
1192	K64B	2	Eger	Kolyukteto kiserleti	Merlot	2018	autumn	2	ch	A	C	C	G	y	T
1193	K64B	3	Eger	Kolyukteto kiserleti	Merlot	2018	autumn	2	ch	A	C	C	G	y	T
1194	K64B	4	Eger	Kolyukteto kiserleti	Merlot	2018	autumn	2	ch	A	Y	C	G	y	y
1195	K64B	5	Eger	Kolyukteto kiserleti	Merlot	2018	autumn	2	ch	A	C	C	G	C	T	C	T
1196	K65B	1	Eger	Kolyukteto kiserleti	Merlot	2018	autumn	1	ch	A	C	Y	G	T	T
1197	K65B	2	Eger	Kolyukteto kiserleti	Merlot	2018	autumn	1	ch	A	C	C	G	y	T
1198	K66A		Eger	Kolyukteto kiserleti	Merlot	2018	autumn	1	ch	A	Y	C	G	y	T
1199	K66B		Eger	Kolyukteto kiserleti	Merlot	2018	autumn	1	ch	A	C	C
1200	K67B		Eger	Kolyukteto kiserleti	Merlot	2018	autumn	1	ch	A	Y	Y	G	y
1201	K68A	1	Eger	Kolyukteto kiserleti	Merlot	2018	autumn	1	ch	A	C	C
1202	K68A	2	Eger	Kolyukteto kiserleti	Merlot	2018	autumn	1	ch	A	T	C	G	y	T
1203	K68B	1	Eger	Kolyukteto kiserleti	Merlot	2018	autumn	1	ch	T	C	C	G	C	T	C	T
1204	K68B	2	Eger	Kolyukteto kiserleti	Merlot	2018	autumn	1	ch	T	C	C	G	y	T
1205	K6A	1	Eger	Kolyukteto kiserleti	Merlot	2018	autumn	1	ch	A	C	C		T	T
1206	K6A	2	Eger	Kolyukteto kiserleti	Merlot	2018	autumn	1	ch	A	C	Y
1207	K6B		Eger	Kolyukteto kiserleti	Merlot	2018	autumn	1	ch	A	C	Y	G	C	T
1208	K70A		Eger	Kolyukteto kiserleti	Merlot	2018	autumn	1	ch	A	C	C	G	y	T
1209	K70B	1	Eger	Kolyukteto kiserleti	Merlot	2018	autumn	1	ch	T	C	C
1210	K70B	2	Eger	Kolyukteto kiserleti	Merlot	2018	autumn	1	ch	A	C	Y	G	y	y
1211	K71B	1	Eger	Kolyukteto kiserleti	Merlot	2018	autumn	2	ch	A	C	C	G	T	T	Y	Y
1212	K71B	2	Eger	Kolyukteto kiserleti	Merlot	2018	autumn	2	ch	A	C	C	G	T	T	C	T
1213	K71B	3	Eger	Kolyukteto kiserleti	Merlot	2018	autumn	2	ch	A	Y	C	G
1214	K71B	4	Eger	Kolyukteto kiserleti	Merlot	2018	autumn	2	ch	A	C	C
1215	K71B	5	Eger	Kolyukteto kiserleti	Merlot	2018	autumn	2	ch	A	Y	C	G	T	T
1216	K72B	1	Eger	Kolyukteto kiserleti	Merlot	2018	autumn	2	ch	A	C	Y	G	T	T
1217	K72B	2	Eger	Kolyukteto kiserleti	Merlot	2018	autumn	2	ch	A	T	C	G	T	T	C	T
1218	K74B	1	Eger	Kolyukteto kiserleti	Merlot	2018	autumn	1	ch	A	C	Y	G	y	T
1219	K74B	2	Eger	Kolyukteto kiserleti	Merlot	2018	autumn	1	ch	A	C	Y	G	y	C
1220	K75B	1	Eger	Kolyukteto kiserleti	Merlot	2018	autumn	1	ch	A	C	Y	G	C	T
1221	K75B	2	Eger	Kolyukteto kiserleti	Merlot	2018	autumn	1	ch	T	C	Y	G	C	T
1222	K76A	1	Eger	Kolyukteto kiserleti	Merlot	2018	autumn	1	ch	A	C	C	G	T	T	C	T
1223	K76A	2	Eger	Kolyukteto kiserleti	Merlot	2018	autumn	1	ch	A	C	C
1224	K77B	1	Eger	Kolyukteto kiserleti	Merlot	2018	autumn	1	ch	A	C	C	G	T	T	C	T
1225	K77B	2	Eger	Kolyukteto kiserleti	Merlot	2018	autumn	1	ch	A	C	C		C	T	C	T
1226	K77B	3	Eger	Kolyukteto kiserleti	Merlot	2018	autumn	1	ch	A	C	C	G	T	T	C	T
1227	K77B	4	Eger	Kolyukteto kiserleti	Merlot	2018	autumn	1	ch	T	C	C	G	y	T
1228	K79B	1	Eger	Kolyukteto kiserleti	Merlot	2018	autumn	1	ch	T	Y	C		y
1229	K79B	2	Eger	Kolyukteto kiserleti	Merlot	2018	autumn	1	ch	T	C	T	G	T	T	C	T
1230	K79B	3	Eger	Kolyukteto kiserleti	Merlot	2018	autumn	1	ch	T	C	T	G	T	y
1231	K79B	4	Eger	Kolyukteto kiserleti	Merlot	2018	autumn	1	ch	T	Y	C
1232	K7A	1	Eger	Kolyukteto kiserleti	Merlot	2018	autumn	1	ch	A	C	C	G	T	y
1233	K7A	2	Eger	Kolyukteto kiserleti	Merlot	2018	autumn	1	ch	A	T	C	G	C	T	C	T
1234	K7B		Eger	Kolyukteto kiserleti	Merlot	2018	autumn	1	ch	A	C	C	G	T	T	C	T
1235	K9B		Eger	Kolyukteto kiserleti	Merlot	2018	autumn	2	ch	A	T	C	G	y	T
1236	M1F100		Tokaj	Kiraly	Furmint	2018	autumn	0	ch	A	C	Y	G	y	T
1237	M1F103		Tokaj	Kiraly	Furmint	2018	autumn	0	ch	A	C	C
1238	M1F105		Tokaj	Kiraly	Furmint	2018	autumn	0	ch	A	Y	C	G	y	T
1239	M1F110		Tokaj	Kiraly	Furmint	2018	autumn	0	ch	A	C	T	T	T	T	C	T
1240	M1F113		Tokaj	Kiraly	Furmint	2018	autumn	0	ch	A	C	T	G	C	T	C	T
1241	M1F114		Tokaj	Kiraly	Furmint	2018	autumn	0	ch	A	C	Y	G	y	T
1242	M1F117		Tokaj	Kiraly	Furmint	2018	autumn	0	ch	A	C	T	G	C	T	C	T
1243	M1F119		Tokaj	Kiraly	Furmint	2018	autumn	0	ch	A	C	C	G	T	T	C	T
1244	M1F124		Tokaj	Kiraly	Furmint	2018	autumn	0	ch	A	C	T	G	C	T	C	T
1245	M1F127		Tokaj	Kiraly	Furmint	2018	autumn	0	ch	A	C	T	G	C	T	C	T
1246	M1F129		Tokaj	Kiraly	Furmint	2018	autumn	0	ch	A	C	Y	G	y	T
1247	M1F130		Tokaj	Kiraly	Furmint	2018	autumn	0	ch	A	C	C	G	C	T	C	T
1248	M1F134		Tokaj	Kiraly	Furmint	2018	autumn	0	ch	A	C	Y	G	T	T
1249	M1F137		Tokaj	Kiraly	Furmint	2018	autumn	0	ch	A	C	Y	G	T	T
1250	M1F140		Tokaj	Kiraly	Furmint	2018	autumn	0	ch	A	C	Y	G	T	T
1251	M1F143		Tokaj	Kiraly	Furmint	2018	autumn	0	ch	A	C	T	G	y	T
1252	M1F146		Tokaj	Kiraly	Furmint	2018	autumn	0	ch	A	C	C	G	y	T
1253	M1F149		Tokaj	Kiraly	Furmint	2018	autumn	0	ch	A	C	Y	G	T	T
1254	M1F152		Tokaj	Kiraly	Furmint	2018	autumn	0	ch	A	C	Y	G	y	T
1255	M1F155		Tokaj	Kiraly	Furmint	2018	autumn	0	ch	A	T	Y	G	C	T	C	T
1256	M1F98		Tokaj	Kiraly	Furmint	2018	autumn	0	ch	A	C	T	G	y	T
1257	M1H21A		Tokaj	Kiraly	Harslevelu	2018	autumn	0	ch	A	C	T	G	T	T
1258	M1H23A		Tokaj	Kiraly	Harslevelu	2018	autumn	0	ch	A	C	T	G	y	T
1259	M1H24B		Tokaj	Kiraly	Harslevelu	2018	autumn	0	ch	A	C	C	G	T	T
1260	M1H26A		Tokaj	Kiraly	Harslevelu	2018	autumn	0	ch	A	C	Y	G	T	T
1261	M1H27B		Tokaj	Kiraly	Harslevelu	2018	autumn	0	ch	A			G	T	T
1262	M1H29A		Tokaj	Kiraly	Harslevelu	2018	autumn	0	ch	A	C	T	G	T	T
1263	M1H31A		Tokaj	Kiraly	Harslevelu	2018	autumn	0	ch	A	C	C	G	y	T	C	T
1264	M1H34A		Tokaj	Kiraly	Harslevelu	2018	autumn	0	ch	A	C	C	G	T	T	C	T
1265	M1H36A		Tokaj	Kiraly	Harslevelu	2018	autumn	0	ch	A
1266	M1H37A		Tokaj	Kiraly	Harslevelu	2018	autumn	0	ch	A	C	T	G	C	T	C	T
1267	M1H38A		Tokaj	Kiraly	Harslevelu	2018	autumn	0	ch	A	C	Y	G	y	T
1268	M1H39A		Tokaj	Kiraly	Harslevelu	2018	autumn	0	ch	A	C	Y	G	y	T
1269	M1H40B		Tokaj	Kiraly	Harslevelu	2018	autumn	0	ch	A	C	C	G	T	T	C	T
1270	M1H42A		Tokaj	Kiraly	Harslevelu	2018	autumn	0	ch	A	C	C	G	y	T
1271	M1H44A		Tokaj	Kiraly	Harslevelu	2018	autumn	0	ch	A	C	T	G	y	T
1272	M1H45A		Tokaj	Kiraly	Harslevelu	2018	autumn	0	ch	A	C	Y	G	y	T
1273	M1H46B		Tokaj	Kiraly	Harslevelu	2018	autumn	0	ch	A	C	T	G	T	T
1274	M1H48A		Tokaj	Kiraly	Harslevelu	2018	autumn	0	ch	A	C	Y	G	y	T
1275	M1H53A		Tokaj	Kiraly	Harslevelu	2018	autumn	0	ch	A	C	T	G	y	T
1276	M1H54A		Tokaj	Kiraly	Harslevelu	2018	autumn	0	ch	A	C	Y	G	T	T
1277	M1H55B		Tokaj	Kiraly	Harslevelu	2018	autumn	0	ch	A	T	Y	G	T	T	C	T
1278	M1H57A		Tokaj	Kiraly	Harslevelu	2018	autumn	0	ch	A	C		G	T	T	C	T
1279	M1H59A		Tokaj	Kiraly	Harslevelu	2018	autumn	0	ch	A	Y	C	G	T	T
1280	M1H60B		Tokaj	Kiraly	Harslevelu	2018	autumn	0	ch	A	C		G	T	T
1281	M1H62A		Tokaj	Kiraly	Harslevelu	2018	autumn	0	ch	A	C	Y	G	y	T
1282	M1H63B		Tokaj	Kiraly	Harslevelu	2018	autumn	0	ch	A	C	C	G	y	T
1283	M1H64B		Tokaj	Kiraly	Harslevelu	2018	autumn	0	ch	A	C	C	G	C	T
1284	M1H66A		Tokaj	Kiraly	Harslevelu	2018	autumn	0	ch	A	C	T	G	T	T	C	T
1285	M1H69A		Tokaj	Kiraly	Harslevelu	2018	autumn	0	ch	A	C	T	G	T	T	C	T
1286	M1H70A		Tokaj	Kiraly	Harslevelu	2018	autumn	0	ch	A	C		G	T	T	C	T
1287	M1H72A		Tokaj	Kiraly	Harslevelu	2018	autumn	0	ch	A	C	Y	G	y	T
1288	M1H73A		Tokaj	Kiraly	Harslevelu	2018	autumn	0	ch	A	Y	C	G	C	T
1289	M1H76B		Tokaj	Kiraly	Harslevelu	2018	autumn	0	ch	A	C	C	G	T	T	C	T
1290	M1H82A		Tokaj	Kiraly	Harslevelu	2018	autumn	0	ch	A	C	C	G	T	T	C	T
1291	M1H83A		Tokaj	Kiraly	Harslevelu	2018	autumn	0	ch	A	C	T	G	y	T
1292	M1H84B		Tokaj	Kiraly	Harslevelu	2018	autumn	0	ch	A	C	T	G	C	T
1293	M2F119A	1	Tokaj	Szent Tamas	Furmint	2018	autumn	0	ch	W	Y	C	G	Y	T
1294	M2F119A	2	Tokaj	Szent Tamas	Furmint	2018	autumn	0	ch	A	C		G	T	T
1295	M2F122B	3	Tokaj	Szent Tamas	Furmint	2018	autumn	0	ch	A	C	C	G	y	T
1296	M2F122B	4	Tokaj	Szent Tamas	Furmint	2018	autumn	0	ch	A	C		G	y	T
1297	M2F129B	5	Tokaj	Szent Tamas	Furmint	2018	autumn	0	ch	A	C	C	G	T	y
1298	M2F129B	6	Tokaj	Szent Tamas	Furmint	2018	autumn	0	ch	A	C	C	G	T	T
1299	M2F133A	7	Tokaj	Szent Tamas	Furmint	2018	autumn	0	ch	A	Y	C	G	T	T
1300	M2F133A	8	Tokaj	Szent Tamas	Furmint	2018	autumn	0	ch	A	C	C	G	Y	T
1301	M2F134B	10	Tokaj	Szent Tamas	Furmint	2018	autumn	0	ch	A	Y	C	G	y	T
1302	M2F134B	9	Tokaj	Szent Tamas	Furmint	2018	autumn	0	ch	W	T	C	G	y	T
1303	M2F135B	11	Tokaj	Szent Tamas	Furmint	2018	autumn	0	ch	A	C	C	G	C	T
1304	M2F135B	12	Tokaj	Szent Tamas	Furmint	2018	autumn	0	ch	A	C	T	G	T	T
1305	M2F139B	13	Tokaj	Szent Tamas	Furmint	2018	autumn	0	ch	A	C	T	G	T	T
1306	M2F139B	14	Tokaj	Szent Tamas	Furmint	2018	autumn	0	ch	A	C	Y	G	C	T
1307	M2F142A	15	Tokaj	Szent Tamas	Furmint	2018	autumn	0	ch	A	Y	C	G	T	T
1308	M2F142A	16	Tokaj	Szent Tamas	Furmint	2018	autumn	0	ch	A	C	C	G	y	T
1309	M2F143B	17	Tokaj	Szent Tamas	Furmint	2018	autumn	0	ch	A	C	Y	G	T	T
1310	M2F143B	18	Tokaj	Szent Tamas	Furmint	2018	autumn	0	ch	A	C	C	G	T	T
1311	M2F146A	20	Tokaj	Szent Tamas	Furmint	2018	autumn	0	ch	A	C	Y	G	y	T
1312	M2F148A	21	Tokaj	Szent Tamas	Furmint	2018	autumn	0	ch	A	Y	Y	G	C	T
1313	M2F148A	22	Tokaj	Szent Tamas	Furmint	2018	autumn	0	ch	A	C	C	G	Y	T
1314	M2F151B	23	Tokaj	Szent Tamas	Furmint	2018	autumn	0	ch	A	C	C	G	Y	T
1315	M2F151B	24	Tokaj	Szent Tamas	Furmint	2018	autumn	0	ch	A	Y	C	G	y	T
1316	M2F154B	25	Tokaj	Szent Tamas	Furmint	2018	autumn	0	ch	A	C	C	G	T	T
1317	M2F154B	26	Tokaj	Szent Tamas	Furmint	2018	autumn	0	ch	A	C	C	G	C	T
1318	M2F158B	27	Tokaj	Szent Tamas	Furmint	2018	autumn	0	ch	A	C	C	G	C	T
1319	M2F158B	28	Tokaj	Szent Tamas	Furmint	2018	autumn	0	ch	A	C	C	G	y	T
1320	M2F160B	29	Tokaj	Szent Tamas	Furmint	2018	autumn	0	ch	A	C	T	G	T	T
1321	M2F160B	30	Tokaj	Szent Tamas	Furmint	2018	autumn	0	ch	A	C	C	G	y	T
1322	M2F165B	31	Tokaj	Szent Tamas	Furmint	2018	autumn	0	ch	A	T	C	G	T	T
1323	M2F165B	32	Tokaj	Szent Tamas	Furmint	2018	autumn	0	ch	A	Y	C	G	y	T
1324	M2F166A	33	Tokaj	Szent Tamas	Furmint	2018	autumn	0	ch	A	C	C	G	T	T
1325	M2F166A	34	Tokaj	Szent Tamas	Furmint	2018	autumn	0	ch	A	C	C	G	T	T
1326	M2F168A	35	Tokaj	Szent Tamas	Furmint	2018	autumn	0	ch	A	C	C	G	y	T
1327	M2F168A	36	Tokaj	Szent Tamas	Furmint	2018	autumn	0	ch	A	C	Y	G	T	T
1328	M2F170A	37	Tokaj	Szent Tamas	Furmint	2018	autumn	0	ch	A	C	C	G	T	T
1329	M2F170A	38	Tokaj	Szent Tamas	Furmint	2018	autumn	0	ch	A	C	T	G	T	T
1330	M2F172A	39	Tokaj	Szent Tamas	Furmint	2018	autumn	0	ch	A	C	C	G	T	T
1331	M2F172A	40	Tokaj	Szent Tamas	Furmint	2018	autumn	0	ch	W	C	T	G	C	T
1332	M2F177A	42	Tokaj	Szent Tamas	Furmint	2018	autumn	0	ch	A	C	C	G	T	T
1333	M2F179A	43	Tokaj	Szent Tamas	Furmint	2018	autumn	0	ch	A	Y	Y	G	T	T
1334	M2F179A	44	Tokaj	Szent Tamas	Furmint	2018	autumn	0	ch	A	C	Y	G	C	T
1335	M2F182A	45	Tokaj	Szent Tamas	Furmint	2018	autumn	0	ch	A	C	T	G	T	T
1336	M2F182A	46	Tokaj	Szent Tamas	Furmint	2018	autumn	0	ch	A	C	C	G	T	T
1337	M2F184A	47	Tokaj	Szent Tamas	Furmint	2018	autumn	0	ch	A	C	C	G	T	T
1338	M2F184A	48	Tokaj	Szent Tamas	Furmint	2018	autumn	0	ch	A	C	C	k	T	T
1339	M2F187A	49	Tokaj	Szent Tamas	Furmint	2018	autumn	0	ch	A	C	C	G	T	T
1340	M2F187A	50	Tokaj	Szent Tamas	Furmint	2018	autumn	0	ch	A	C	C	G	T	T
1341	M2F189A	51	Tokaj	Szent Tamas	Furmint	2018	autumn	0	ch	A	C	C	G	C	T
1342	M2F189A	52	Tokaj	Szent Tamas	Furmint	2018	autumn	0	ch	A	C	C	G	y	T
1343	M2F191A	53	Tokaj	Szent Tamas	Furmint	2018	autumn	0	ch	A	C	C
1344	M2F191A	54	Tokaj	Szent Tamas	Furmint	2018	autumn	0	ch	A	C	C	G	T	T
1345	M2F195A	55	Tokaj	Szent Tamas	Furmint	2018	autumn	0	ch	T	C	T	G	y	T
1346	M2F195A	56	Tokaj	Szent Tamas	Furmint	2018	autumn	0	ch	A	C	Y	G	y	T
1347	M2F198A	57	Tokaj	Szent Tamas	Furmint	2018	autumn	0	ch	A	Y	C	G	C	T
1348	M2F198A	58	Tokaj	Szent Tamas	Furmint	2018	autumn	0	ch	A	C	Y	G	y	T
1349	M2F200A	59	Tokaj	Szent Tamas	Furmint	2018	autumn	0	ch	A	C	C	G	y	T
1350	M2F200A	60	Tokaj	Szent Tamas	Furmint	2018	autumn	0	ch	A	C	C	G	T	T
1351	M2F202A	61	Tokaj	Szent Tamas	Furmint	2018	autumn	0	ch	A	C	T	G	T	T
1352	M2F202A	62	Tokaj	Szent Tamas	Furmint	2018	autumn	0	ch	A	C	C	G	T	T
1353	M2F206B	63	Tokaj	Szent Tamas	Furmint	2018	autumn	0	ch	A	C	C	G	T	T
1354	M2F206B	64	Tokaj	Szent Tamas	Furmint	2018	autumn	0	ch	A	C	Y	G	T	T
1355	M2F210A	65	Tokaj	Szent Tamas	Furmint	2018	autumn	0	ch	A	C	T	G	T	T
1356	M2F210A	66	Tokaj	Szent Tamas	Furmint	2018	autumn	0	ch	A	C	C	G	T	T
1357	M2F213A	67	Tokaj	Szent Tamas	Furmint	2018	autumn	0	ch	A	C	C	G	y	T
1358	M2F213A	68	Tokaj	Szent Tamas	Furmint	2018	autumn	0	ch	A	C	C	G	y	T
1359	M2F215A	93	Tokaj	Szent Tamas	Furmint	2018	autumn	0	ch	A	C	C	G	T	T
1360	M2F215A	94	Tokaj	Szent Tamas	Furmint	2018	autumn	0	ch	A			G	T	T
1361	M2F216A	69	Tokaj	Szent Tamas	Furmint	2018	autumn	0	ch	A
1362	M2F216A	70	Tokaj	Szent Tamas	Furmint	2018	autumn	0	ch	A	C	C
1363	M2F220A	71	Tokaj	Szent Tamas	Furmint	2018	autumn	0	ch	A	C	C	G	T	T
1364	M2F220A	72	Tokaj	Szent Tamas	Furmint	2018	autumn	0	ch	A	C	C	G	y	T
1365	M2F222A	73	Tokaj	Szent Tamas	Furmint	2018	autumn	0	ch	A	Y	C	G	T	T
1366	M2F222A	74	Tokaj	Szent Tamas	Furmint	2018	autumn	0	ch	A	C	C	G	T	T
1367	M2F226B	75	Tokaj	Szent Tamas	Furmint	2018	autumn	0	ch	A	C	C	G	y	T
1368	M2F226B	76	Tokaj	Szent Tamas	Furmint	2018	autumn	0	ch	A	C	C	G	y	T
1369	M2F228A	77	Tokaj	Szent Tamas	Furmint	2018	autumn	0	ch	A	C	Y	G	T	T
1370	M2F228A	78	Tokaj	Szent Tamas	Furmint	2018	autumn	0	ch	A	C	C	G	y	y
1371	M2F230A	79	Tokaj	Szent Tamas	Furmint	2018	autumn	0	ch	A	C	C	G	T	T
1372	M2F230A	80	Tokaj	Szent Tamas	Furmint	2018	autumn	0	ch	A	Y	Y	G	y	T
1373	M2F232B	81	Tokaj	Szent Tamas	Furmint	2018	autumn	0	ch	A	C	C	G	T	T
1374	M2F232B	82	Tokaj	Szent Tamas	Furmint	2018	autumn	0	ch	A	T	C	G	T	T
1375	M2F235A	83	Tokaj	Szent Tamas	Furmint	2018	autumn	0	ch	A	C	C	G	T	T
1376	M2F235A	84	Tokaj	Szent Tamas	Furmint	2018	autumn	0	ch	A	C	Y	G	Y	T
1377	M2F238A	85	Tokaj	Szent Tamas	Furmint	2018	autumn	0	ch	A	C	C	G	y	T
1378	M2F238A	86	Tokaj	Szent Tamas	Furmint	2018	autumn	0	ch	A	C	T	G	y	T
1379	M2F241B	87	Tokaj	Szent Tamas	Furmint	2018	autumn	0	ch	A	C	C	G	y	T
1380	M2F241B	88	Tokaj	Szent Tamas	Furmint	2018	autumn	0	ch	A	C	C	G	C	T
1381	M2F243B	89	Tokaj	Szent Tamas	Furmint	2018	autumn	0	ch	A	Y	Y	G	C	T
1382	M2F243B	90	Tokaj	Szent Tamas	Furmint	2018	autumn	0	ch	A	C	C	G	y	T
1383	M2F245B	91	Tokaj	Szent Tamas	Furmint	2018	autumn	0	ch	A	C	T	G	T	T
1384	M2F245B	92	Tokaj	Szent Tamas	Furmint	2018	autumn	0	ch	A	C	Y	G	T	T
1385	M3F100A		Tokaj	Urban	Furmint	2018	autumn	0	ch	A	C	C	G	C	T	C	T
1386	M3F101B		Tokaj	Urban	Furmint	2018	autumn	0	ch	A	C	Y	G	T	T
1387	M3F103A		Tokaj	Urban	Furmint	2018	autumn	0	ch	A	C	C	G	T	T	C	T
1388	M3F104B		Tokaj	Urban	Furmint	2018	autumn	0	ch	A	C	Y	G	T	T
1389	M3F105B		Tokaj	Urban	Furmint	2018	autumn	0	ch	A	T	C	G	y	T
1390	M3F107A		Tokaj	Urban	Furmint	2018	autumn	0	ch	A	Y		G	T	T
1391	M3F108B		Tokaj	Urban	Furmint	2018	autumn	0	ch	A	Y	C	G	C	T
1392	M3F109A		Tokaj	Urban	Furmint	2018	autumn	0	ch	A	T	C	G	y	T
1393	M3F110B		Tokaj	Urban	Furmint	2018	autumn	0	ch	A	C	T	G	T	T	C	T
1394	M3F111B		Tokaj	Urban	Furmint	2018	autumn	0	ch	A	C	T	G	T	T	C	T
1395	M3F113B		Tokaj	Urban	Furmint	2018	autumn	0	ch	A	C	Y	G	T	T
1396	M3F115A		Tokaj	Urban	Furmint	2018	autumn	0	ch	A	C	C	G	T	T	C	T
1397	M3F116B		Tokaj	Urban	Furmint	2018	autumn	0	ch	A	C	T	G	T	T	C	T
1398	M3F117B		Tokaj	Urban	Furmint	2018	autumn	0	ch	A	C	T	G	T	T
1399	M3F119A		Tokaj	Urban	Furmint	2018	autumn	0	ch	A	Y	T	G	T	T	C	T
1400	M3F120B		Tokaj	Urban	Furmint	2018	autumn	0	ch	A	C	T	G	T	T	C	T
1401	M3F121A		Tokaj	Urban	Furmint	2018	autumn	0	ch	A	C	T	G	y	T
1402	M3F122A		Tokaj	Urban	Furmint	2018	autumn	0	ch	A	C	T	G	T	T	C	T
1403	M3F123B		Tokaj	Urban	Furmint	2018	autumn	0	ch	A	C	T	G	y	T
1404	M3F125B		Tokaj	Urban	Furmint	2018	autumn	0	ch	A	C	T	G	y	y
1405	M3F127A		Tokaj	Urban	Furmint	2018	autumn	0	ch	A	C	T	G	T	T
1406	M3F128B		Tokaj	Urban	Furmint	2018	autumn	0	ch	A	Y	Y	G	T	y
1407	M3F130B		Tokaj	Urban	Furmint	2018	autumn	0	ch	A	C	C	G	y	T
1408	M3F132A		Tokaj	Urban	Furmint	2018	autumn	0	ch	A	C	T	G	T	T	C	T
1409	M3F133B		Tokaj	Urban	Furmint	2018	autumn	0	ch	A	C	T	G	T	T	C	T
1410	M3F134A		Tokaj	Urban	Furmint	2018	autumn	0	ch	A	C	Y	G	y	T
1411	M3F135A		Tokaj	Urban	Furmint	2018	autumn	0	ch	A	C	Y	G	T	T
1412	M3F136B		Tokaj	Urban	Furmint	2018	autumn	0	ch	A	C	C	G	T	T	C	T
1413	M3F137B		Tokaj	Urban	Furmint	2018	autumn	0	ch	A	C	C	G	y	T
1414	M3F139B		Tokaj	Urban	Furmint	2018	autumn	0	ch	A	C	T	G	y	T
1415	M3F140B		Tokaj	Urban	Furmint	2018	autumn	0	ch	A	C	Y	G	y	T
1416	M3F142A		Tokaj	Urban	Furmint	2018	autumn	0	ch	A	C	Y	G	T	T
1417	M3F143B		Tokaj	Urban	Furmint	2018	autumn	0	ch	A	C	Y	G	T	T
1418	M3F145A		Tokaj	Urban	Furmint	2018	autumn	0	ch	A	C	T	G	y	T
1419	M3F146B		Tokaj	Urban	Furmint	2018	autumn	0	ch	A	C	Y	G	T	T
1420	M3F98A		Tokaj	Urban	Furmint	2018	autumn	0	ch	A	C	T	G	y	T
1421	M3F99A		Tokaj	Urban	Furmint	2018	autumn	0	ch	A	C	T	G	y	T
1422	T1K19A		Szekszard	Harc	Kekfrankos	2018	autumn	1	ch	T	T	C	G	C	T	C	T
1423	T1K21A		Szekszard	Harc	Kekfrankos	2018	autumn	1	ch	T	C	C	G	y	T
1424	T1K23A		Szekszard	Harc	Kekfrankos	2018	autumn	1	ch	T	Y	C	G	y	T
1425	T1K25A		Szekszard	Harc	Kekfrankos	2018	autumn	1	ch	T	Y	C	G	y	T
1426	T1K27A		Szekszard	Harc	Kekfrankos	2018	autumn	1	ch	A	T	C	G	T	T	C	T
1427	T1K29A		Szekszard	Harc	Kekfrankos	2018	autumn	1	ch	T	T	C	G	T	T	C	T
1428	T1K31A		Szekszard	Harc	Kekfrankos	2018	autumn	1	ch	T	C	C	G	T	T	C	T
1429	T1K33A		Szekszard	Harc	Kekfrankos	2018	autumn	1	ch	A	C	C	G	T	T	C	T
1430	T1K35B		Szekszard	Harc	Kekfrankos	2018	autumn	1	ch	A	T	C	G	C	T	C	T
1431	T1K37A		Szekszard	Harc	Kekfrankos	2018	autumn	1	ch	A	T	C	G	y	T
1432	T1K39A		Szekszard	Harc	Kekfrankos	2018	autumn	1	ch	T	C	Y		T	T
1433	T1K41B		Szekszard	Harc	Kekfrankos	2018	autumn	1	ch	A	C	C	G	T	T	C	T
1434	T1K43A		Szekszard	Harc	Kekfrankos	2018	autumn	1	ch	A	T	C	G	T	T	C	T
1435	T1K45A		Szekszard	Harc	Kekfrankos	2018	autumn	1	ch	T	T	C	G	C	T	C	T
1436	T1K47A		Szekszard	Harc	Kekfrankos	2018	autumn	1	ch	T	Y	C	G	y	T
1437	T1K49B		Szekszard	Harc	Kekfrankos	2018	autumn	1	ch	A	T	C	G	C	T	C	T
1438	T1K51A		Szekszard	Harc	Kekfrankos	2018	autumn	1	ch	T	C	C	G	y	T
1439	T1K53A		Szekszard	Harc	Kekfrankos	2018	autumn	1	ch	T	T	C	G	y	T
1440	T1K55A		Szekszard	Harc	Kekfrankos	2018	autumn	1	ch	T	T	C	G	T	T	C	T
1441	T1K57B		Szekszard	Harc	Kekfrankos	2018	autumn	1	ch	T	C	Y	G	T	T
1442	T1K60A		Szekszard	Harc	Kekfrankos	2018	autumn	1	ch	T	C	C	G	T	T	C	T
1443	T1K62A		Szekszard	Harc	Kekfrankos	2018	autumn	1	ch	T	T	C	G	y	T
1444	T1K63B		Szekszard	Harc	Kekfrankos	2018	autumn	1	ch	A	T	C	G	T	T	C	T
1445	T1K66A		Szekszard	Harc	Kekfrankos	2018	autumn	1	ch	T	T	C	G	y	T
1446	T1K67A		Szekszard	Harc	Kekfrankos	2018	autumn	1	ch	T	T	C	G	y	T
1447	T1K69A		Szekszard	Harc	Kekfrankos	2018	autumn	1	ch	T	C	C	G	T	T	C	T
1448	T1K71A		Szekszard	Harc	Kekfrankos	2018	autumn	1	ch	A	C	C	G	C	T
1449	T1K73A		Szekszard	Harc	Kekfrankos	2018	autumn	1	ch	A	C	C	G	C	T	C	T
1450	T1K75A		Szekszard	Harc	Kekfrankos	2018	autumn	1	ch	A	T	C	G	y	T
1451	T1K77A		Szekszard	Harc	Kekfrankos	2018	autumn	1	ch	A	C	T	G	y	T
1452	T1K79A		Szekszard	Harc	Kekfrankos	2018	autumn	1	ch	T	Y	C	G	T	T
1453	T1K82B		Szekszard	Harc	Kekfrankos	2018	autumn	1	ch	A	T	C	G	y	T
1454	T2A10B		Szekszard	Szentgalszolohegy	Cabernet Franc	2018	autumn	1	ch	T	T	C	G	y	T
1455	T2A13B		Szekszard	Szentgalszolohegy	Cabernet Franc	2018	autumn	1	ch	T	Y	C	G	T	T
1456	T2A14B		Szekszard	Szentgalszolohegy	Cabernet Franc	2018	autumn	1	ch	A	Y	T	G	T	T	C	T
1457	T2A1A		Szekszard	Szentgalszolohegy	Cabernet Franc	2018	autumn	1	ch	A	C	Y	G	T	T
1458	T2A3A		Szekszard	Szentgalszolohegy	Cabernet Franc	2018	autumn	1	ch	A	C	C	G	T	T	C	T
1459	T2A5A		Szekszard	Szentgalszolohegy	Cabernet Franc	2018	autumn	1	ch	A
1460	T2A7B		Szekszard	Szentgalszolohegy	Cabernet Franc	2018	autumn	1	ch	T	C	T	G	T	T	C	T
1461	T2A9A		Szekszard	Szentgalszolohegy	Cabernet Franc	2018	autumn	1	ch	T	C	C	G	y	T
1462	T2C19A		Szekszard	Szentgalszolohegy	Chardonnay	2018	autumn	1	ch	A	T		G	C	T	C	T
1463	T2C21A		Szekszard	Szentgalszolohegy	Chardonnay	2018	autumn	1	ch	A	T	C	G	C	T
1464	T2C23A		Szekszard	Szentgalszolohegy	Chardonnay	2018	autumn	1	ch	A	T	C	G	C	T
1465	T2C25A		Szekszard	Szentgalszolohegy	Chardonnay	2018	autumn	1	ch	T	C	C	G	C	T
1466	T2C27A		Szekszard	Szentgalszolohegy	Chardonnay	2018	autumn	1	ch	A	C	C	G	C	T	C	T
1467	T2C29A		Szekszard	Szentgalszolohegy	Chardonnay	2018	autumn	1	ch	A	T	C	G	y	T
1468	T2C31A		Szekszard	Szentgalszolohegy	Chardonnay	2018	autumn	1	ch	A	C	C	G	C	T	C	T
1469	T2C33A		Szekszard	Szentgalszolohegy	Chardonnay	2018	autumn	1	ch	T	C	C	G	C	T
1470	T2C35A		Szekszard	Szentgalszolohegy	Chardonnay	2018	autumn	1	ch	A	C	C	G	C	T	C	T
1471	T2C37A		Szekszard	Szentgalszolohegy	Chardonnay	2018	autumn	1	ch	T	C	C	G	T	T	C	T
1472	T2K18A		Szekszard	Szentgalszolohegy	Kekfrankos	2018	autumn	1	ch	A
1473	T2K21A		Szekszard	Szentgalszolohegy	Kekfrankos	2018	autumn	1	ch	A	T	C	G	C	T	C	T
1474	T2K23A		Szekszard	Szentgalszolohegy	Kekfrankos	2018	autumn	1	ch	A	C	C	G	C	T	C	T
1475	T2K27A		Szekszard	Szentgalszolohegy	Kekfrankos	2018	autumn	1	ch	A	C	C	G	C	T	C	T
1476	T2K29A		Szekszard	Szentgalszolohegy	Kekfrankos	2018	autumn	1	ch	A	T	C	G	C	T	C	T
1477	T2K31A		Szekszard	Szentgalszolohegy	Kekfrankos	2018	autumn	1	ch	A	C	C	G	T	T	C	T
1478	T2K34A		Szekszard	Szentgalszolohegy	Kekfrankos	2018	autumn	1	ch	A	C	C	G	T	T	C	T
1479	T2K36A		Szekszard	Szentgalszolohegy	Kekfrankos	2018	autumn	1	ch	A	Y	C	G	y	y
1480	T2K40B		Szekszard	Szentgalszolohegy	Kekfrankos	2018	autumn	1	ch	A	C	C	G	C	T	C	T
1481	T2K42A		Szekszard	Szentgalszolohegy	Kekfrankos	2018	autumn	1	ch	A	Y	C	G	T	T
1482	T2K44A		Szekszard	Szentgalszolohegy	Kekfrankos	2018	autumn	1	ch	A	T	C	G	T	T	C	T
1483	T2K49A		Szekszard	Szentgalszolohegy	Kekfrankos	2018	autumn	1	ch	A	Y	C	G	C	T
1484	T2K50A		Szekszard	Szentgalszolohegy	Kekfrankos	2018	autumn	1	ch	A	C	C	G	C	T
1485	T2K52A		Szekszard	Szentgalszolohegy	Kekfrankos	2018	autumn	1	ch	A			G	C	T
1486	T2K54A		Szekszard	Szentgalszolohegy	Kekfrankos	2018	autumn	1	ch	A	Y	C	G	C	T
1487	T2K56A		Szekszard	Szentgalszolohegy	Kekfrankos	2018	autumn	1	ch	A			G	C	T
1488	T2K59A		Szekszard	Szentgalszolohegy	Kekfrankos	2018	autumn	1	ch	A	Y	C	G	T	T
1489	T2K61A		Szekszard	Szentgalszolohegy	Kekfrankos	2018	autumn	1	ch	A	T	C	G	C	T
1490	T2K64A		Szekszard	Szentgalszolohegy	Kekfrankos	2018	autumn	1	ch	A			G	C	T
1491	T2K66B		Szekszard	Szentgalszolohegy	Kekfrankos	2018	autumn	1	ch	A			G	y	T
1492	T2K68A		Szekszard	Szentgalszolohegy	Kekfrankos	2018	autumn	1	ch	T	C	C	G	C	T
1493	T2K71A		Szekszard	Szentgalszolohegy	Kekfrankos	2018	autumn	1	ch	A
1494	T2K74A		Szekszard	Szentgalszolohegy	Kekfrankos	2018	autumn	1	ch	A	Y	C	G	y	T
1495	T2K76A		Szekszard	Szentgalszolohegy	Kekfrankos	2018	autumn	1	ch	A			G	C	T
1496	T2K78B		Szekszard	Szentgalszolohegy	Kekfrankos	2018	autumn	1	ch	A	T		G	C	T	C	T
1497	T2K81B		Szekszard	Szentgalszolohegy	Kekfrankos	2018	autumn	1	ch	A	C		G	y	T
1498	T3K21A		Szekszard	Bodri	Kekfrankos	2018	autumn		ch	A	C	C	G	y	T
1499	T3K23A		Szekszard	Bodri	Kekfrankos	2018	autumn		ch	A	C	C	G	C	T	C	T
1500	T3K25A		Szekszard	Bodri	Kekfrankos	2018	autumn		ch	A	T	C		C	T	C	T
1501	T3K27A		Szekszard	Bodri	Kekfrankos	2018	autumn		ch	A	C	C	G	C	T	C	T
1502	T3K29A		Szekszard	Bodri	Kekfrankos	2018	autumn		ch	A	C	C	G	C	T	C	T
1503	T3K31A		Szekszard	Bodri	Kekfrankos	2018	autumn		ch	A	C	C	G	y	T
1504	T3K33A		Szekszard	Bodri	Kekfrankos	2018	autumn		ch	A	C	C	G	C	T	C	T
1505	T3K35A		Szekszard	Bodri	Kekfrankos	2018	autumn		ch	A	C	C	G	C	T	C	T
1506	T3K37A		Szekszard	Bodri	Kekfrankos	2018	autumn		ch	A	T	C	G	T	T	C	T
1507	T3K39A		Szekszard	Bodri	Kekfrankos	2018	autumn		ch	A	C	C		C	T	C	T
1508	T3K41A		Szekszard	Bodri	Kekfrankos	2018	autumn		ch	A	C	C	G	y	T
1509	T3K45A		Szekszard	Bodri	Kekfrankos	2018	autumn		ch	A	C	C	G	T	T	C	T
1510	T3K47A		Szekszard	Bodri	Kekfrankos	2018	autumn		ch	A	C	C
1511	T3K49A		Szekszard	Bodri	Kekfrankos	2018	autumn		ch	A	C	C	G	y	T
1512	T3K50A		Szekszard	Bodri	Kekfrankos	2018	autumn		ch	A	C	C	G	C	T	C	T
1513	T3K52A		Szekszard	Bodri	Kekfrankos	2018	autumn		ch	A	C	C	G	C	T	C	T
1514	T3K54A		Szekszard	Bodri	Kekfrankos	2018	autumn		ch	A	C	C	G	y	T
1515	T3K56B		Szekszard	Bodri	Kekfrankos	2018	autumn		ch	A
1516	T3K58B		Szekszard	Bodri	Kekfrankos	2018	autumn		ch	A	C	C	G	C	T
1517	SO10A	1	Bukk	Szikszo	Olaszrizling	2018	autumn	2	ch	A	Y	C	G	C	T
1518	SO10A	2	Bukk	Szikszo	Olaszrizling	2018	autumn	2	ch	A	C	C
1519	SO11	1	Bukk	Szikszo	Olaszrizling	2018	autumn	2	ch	T	Y	C	G	C	T
1520	SO11	2	Bukk	Szikszo	Olaszrizling	2018	autumn	2	ch	A	Y	C
1521	SO12	1	Bukk	Szikszo	Olaszrizling	2018	autumn	2	ch	T	Y	Y
1522	SO12	2	Bukk	Szikszo	Olaszrizling	2018	autumn	2	ch	A
1523	SO13	1	Bukk	Szikszo	Olaszrizling	2018	autumn	2	ch	A	C	C
1524	SO13	2	Bukk	Szikszo	Olaszrizling	2018	autumn	2	ch	T	C	Y
1525	SO14A	1	Bukk	Szikszo	Olaszrizling	2018	autumn	2	ch	A	Y	C
1526	SO14A	2	Bukk	Szikszo	Olaszrizling	2018	autumn	2	ch	A	C	C
1527	SO15A	1	Bukk	Szikszo	Olaszrizling	2018	autumn	2	ch	A	Y	C
1528	SO15A	2	Bukk	Szikszo	Olaszrizling	2018	autumn	2	ch	A	Y	Y
1529	SO16	1	Bukk	Szikszo	Olaszrizling	2018	autumn	2	ch	A	C	C	G	y	T
1530	SO16	2	Bukk	Szikszo	Olaszrizling	2018	autumn	2	ch	T	C	C	G	T	T
1531	SO17	1	Bukk	Szikszo	Olaszrizling	2018	autumn	2	ch	A	C	Y	G	T	T
1532	SO17	2	Bukk	Szikszo	Olaszrizling	2018	autumn	2	ch	A	Y	C	G	y	T
1533	SO18	1	Bukk	Szikszo	Olaszrizling	2018	autumn	2	ch	A	T	C
1534	SO18	2	Bukk	Szikszo	Olaszrizling	2018	autumn	2	ch	A	Y	C
1535	SO19	1	Bukk	Szikszo	Olaszrizling	2018	autumn	2	ch	A
1536	SO19	2	Bukk	Szikszo	Olaszrizling	2018	autumn	2	ch	A
1537	SO20	1	Bukk	Szikszo	Olaszrizling	2018	autumn	2	ch	A	T	C	G	T	T
1538	SO20	2	Bukk	Szikszo	Olaszrizling	2018	autumn	2	ch	T	C	C	G	y	T
1539	SO21	1	Bukk	Szikszo	Olaszrizling	2018	autumn	2	ch	T	Y	C	G	y	T
1540	SO21	2	Bukk	Szikszo	Olaszrizling	2018	autumn	2	ch	A	C	C
1541	SO22	1	Bukk	Szikszo	Olaszrizling	2018	autumn	2	ch	A			G	C	T
1542	SO22	2	Bukk	Szikszo	Olaszrizling	2018	autumn	2	ch	A			G	y	T
1543	SO23	1	Bukk	Szikszo	Olaszrizling	2018	autumn	2	ch	T	C	C
1544	SO23	2	Bukk	Szikszo	Olaszrizling	2018	autumn	2	ch	T	C	C	G	y	T
1545	SO24	1	Bukk	Szikszo	Olaszrizling	2018	autumn	2	ch	A		C	G	y	T
1546	SO24	2	Bukk	Szikszo	Olaszrizling	2018	autumn	2	ch	A
1547	E5K106		Eger	Pipis	Kekfrankos	2019	summer	2	M	A	C	C	G	C	T
1548	E5K108		Eger	Pipis	Kekfrankos	2019	summer	2	M	A	C	T	G	T	T
1549	E5K110		Eger	Pipis	Kekfrankos	2019	summer	2	M	A	C	T	G	C	T
1550	E5K112		Eger	Pipis	Kekfrankos	2019	summer	2	M	A	C	C	G	C	T
1551	E5K118		Eger	Pipis	Kekfrankos	2019	summer	2	M	A	Y	C	G	y	T
1552	E5K120		Eger	Pipis	Kekfrankos	2019	summer	2	M	A	C	C	G	y	T
1553	E5K122		Eger	Pipis	Kekfrankos	2019	summer	2	M	A	C	Y	G	C	T
1554	E5K124		Eger	Pipis	Kekfrankos	2019	summer	2	M	W	C	Y	G	y	T
1555	E5K126		Eger	Pipis	Kekfrankos	2019	summer	2	M	A	Y	Y	G	T	T
1556	E5K130		Eger	Pipis	Kekfrankos	2019	summer	2	M	a	C
1557	E5K132		Eger	Pipis	Kekfrankos	2019	summer	2	M	A	C	C	G	y	T
1558	E5K134		Eger	Pipis	Kekfrankos	2019	summer	2	M	A	C	C	G	T	T
1559	E5K136		Eger	Pipis	Kekfrankos	2019	summer	2	M	A	C	Y	G	y	T
1560	E5K138		Eger	Pipis	Kekfrankos	2019	summer	2	M	A	Y	C	G	y	T
1561	E5K142		Eger	Pipis	Kekfrankos	2019	summer	2	M	A	C	Y	G	y	T
1562	E5K146		Eger	Pipis	Kekfrankos	2019	summer	2	M	A	C	Y	G	y	T
1563	E5K148		Eger	Pipis	Kekfrankos	2019	summer	2	M	A	C	C	G	y	T
1564	E5K150		Eger	Pipis	Kekfrankos	2019	summer	2	M	A	C	Y	G	T	T
1565	E5K154		Eger	Pipis	Kekfrankos	2019	summer	2	M	A	C	Y	G	y	T
1566	E5K156		Eger	Pipis	Kekfrankos	2019	summer	2	M	A	C	T	G	y	T
1567	E5K158		Eger	Pipis	Kekfrankos	2019	summer	2	M	A	C	Y
1568	E5K160		Eger	Pipis	Kekfrankos	2019	summer	2	M	A	C	Y	G	T	T
1569	E5K162		Eger	Pipis	Kekfrankos	2019	summer	2	M	A	C	Y	G	y	T
1570	E5K164		Eger	Pipis	Kekfrankos	2019	summer	2	M	A	C	Y	G	C	T
1571	E5K166		Eger	Pipis	Kekfrankos	2019	summer	2	M	A	C	T	G	T	T
1572	E5K168		Eger	Pipis	Kekfrankos	2019	summer	2	M	A	C	Y	G	T	T
1573	EC63		Eger	Pipis	Kekfrankos	2019	summer	2	M	a			G	T	C
1574	EC65		Eger	Pipis	Kekfrankos	2019	summer	2	M	a			G	T	C
1575	EC79		Eger	Kolyukteto	Chardonnay	2019	summer	1	M	A	Y		G	T	T
1576	EC83		Eger	Kolyukteto	Chardonnay	2019	summer	1	M	A	C	Y	G	T	C
1577	EC85		Eger	Kolyukteto	Chardonnay	2019	summer	1	M	A	C	C	G	T	T
1578	EC89		Eger	Kolyukteto	Chardonnay	2019	summer	1	M	A	C	C	G	C	T
1579	EC91		Eger	Kolyukteto	Chardonnay	2019	summer	1	M	A	T	C	G	C	T
1580	EC93		Eger	Kolyukteto	Chardonnay	2019	summer	1	M	A	C	C	G	C	T
1581	EK63		Eger	Kolyukteto	Kekfrankos	2019	summer	0	M	A	C	T	G	T	T
1582	EK65		Eger	Kolyukteto	Kekfrankos	2019	summer	0	M	A	C	C	G	C	T
1583	EK67		Eger	Kolyukteto	Kekfrankos	2019	summer	0	M	A	C	T	G	T	C
1584	EK69		Eger	Kolyukteto	Kekfrankos	2019	summer	0	M	A	C	T	G	y	T
1585	EK71		Eger	Kolyukteto	Kekfrankos	2019	summer	0	M	A	C	C	G	T	T
1586	EK73		Eger	Kolyukteto	Kekfrankos	2019	summer	0	M	A	C	C	G	C	T
1587	EK75		Eger	Kolyukteto	Kekfrankos	2019	summer	0	M	A	C	C	G	T	T
1588	EK77		Eger	Kolyukteto	Kekfrankos	2019	summer	0	M	W	C	C	G	C	T
1589	EK79		Eger	Kolyukteto	Kekfrankos	2019	summer	1	M	A	C	C	G	C	T
1590	EK81		Eger	Kolyukteto	Kekfrankos	2019	summer	1	M	A	C	C	G	C	T
1591	EK83		Eger	Kolyukteto	Kekfrankos	2019	summer	1	M	A	C	T	G	T	T
1592	EK85		Eger	Kolyukteto	Kekfrankos	2019	summer	1	M	a	T	C	G	T
1593	EK87		Eger	Kolyukteto	Kekfrankos	2019	summer	1	M	A	C	T	G	T	T
1594	EK89		Eger	Kolyukteto	Kekfrankos	2019	summer	1	M	A	C	C	G	C	T
1595	EK91		Eger	Kolyukteto	Kekfrankos	2019	summer	1	M	A	C	C	G	T	T
1596	EK93		Eger	Kolyukteto	Kekfrankos	2019	summer	1	M	A	C	C	G	T	T
1597	EL64		Eger	Kolyukteto	Leanyka	2019	summer	0	M	A	C	C	G	y	T
1598	EL66		Eger	Kolyukteto	Leanyka	2019	summer	0	M	A	C	C	G	C	T
1599	EL68		Eger	Kolyukteto	Leanyka	2019	summer	0	M	A	T	C	G	C	T
1600	EL69		Eger	Kolyukteto	Leanyka	2019	summer	1	M	A			G	T	T
1601	EL70		Eger	Kolyukteto	Leanyka	2019	summer	1	M	A			G	T	T
1602	ER10		Eger	Kolyukteto	Pinot Noir	2019	summer	0	M	A	C	Y	G	T	T
1603	ER12		Eger	Kolyukteto	Pinot Noir	2019	summer	0	M	A	C	C	G	T	T
1604	ER15		Eger	Kolyukteto	Pinot Noir	2019	summer	0	M	A	C	C	G	T	T
1605	ER17		Eger	Kolyukteto	Pinot Noir	2019	summer	0	M	A	C	T	G	T	T
1606	ER20		Eger	Kolyukteto	Pinot Noir	2019	summer	0	M	A	C	C	G	C	T
1607	ER22		Eger	Kolyukteto	Pinot Noir	2019	summer	0	M	A	T	C	G	T	T
1608	ER24		Eger	Kolyukteto	Pinot Noir	2019	summer	0	M	A	C	T	G	C	T
1609	ER25		Eger	Kolyukteto	Pinot Noir	2019	summer	1	M	A	C	C	G	T	T
1610	ER26		Eger	Kolyukteto	Pinot Noir	2019	summer	1	M	A	C	T	G	T	y
1611	ER28		Eger	Kolyukteto	Pinot Noir	2019	summer	1	M	A	C	C	G	C	T
1612	ER30		Eger	Kolyukteto	Pinot Noir	2019	summer	1	M	A	C	C	G	C	T
1613	ER32		Eger	Kolyukteto	Pinot Noir	2019	summer	1	M	A	C	C	G	T	T
1614	ER34		Eger	Kolyukteto	Pinot Noir	2019	summer	1	M	a			G	T	C
1615	ER36		Eger	Kolyukteto	Pinot Noir	2019	summer	1	M	A	C	C	G	T	T
1616	M2F248		Tokaj	Szent Tamas	Furmint	2019	summer	0	M		C	T	G	T	T
1617	M2F249		Tokaj	Szent Tamas	Furmint	2019	summer	0	M	A	C	C	G	T	T
1618	M2F250		Tokaj	Szent Tamas	Furmint	2019	summer	0	M		T	C	G	Y	T
1619	M2F251		Tokaj	Szent Tamas	Furmint	2019	summer	0	M	A	C	T	G	Y	T
1620	M2F254		Tokaj	Szent Tamas	Furmint	2019	summer	0	M	T	C	T	G	T	T
1621	M2F255		Tokaj	Szent Tamas	Furmint	2019	summer	0	M	A	C	T	G	T	T
1622	M2F257		Tokaj	Szent Tamas	Furmint	2019	summer	0	M	A	C	C	G	T	T
1623	M2F258		Tokaj	Szent Tamas	Furmint	2019	summer	0	M	T	C	C	G	T	T
1624	M2F259		Tokaj	Szent Tamas	Furmint	2019	summer	0	M	A	C	T	G	C	T
1625	M2F260		Tokaj	Szent Tamas	Furmint	2019	summer	0	M	A	C	T	G	Y	T
1626	M2F261		Tokaj	Szent Tamas	Furmint	2019	summer	0	M	A	C	Y	G	Y	T
1627	M2F262		Tokaj	Szent Tamas	Furmint	2019	summer	0	M	A	C	C	G	T	C
1628	M2F263		Tokaj	Szent Tamas	Furmint	2019	summer	0	M		C	T	G	T	T
1629	M2F264		Tokaj	Szent Tamas	Furmint	2019	summer	0	M				G	C	T
1630	M2F265		Tokaj	Szent Tamas	Furmint	2019	summer	0	M		C	C	G	C	T
1631	M2F267		Tokaj	Szent Tamas	Furmint	2019	summer	0	M	A	Y	Y	G	C	T
1632	M2F269		Tokaj	Szent Tamas	Furmint	2019	summer	0	M	A	C	C	G	T	T
1633	M2F270		Tokaj	Szent Tamas	Furmint	2019	summer	0	M				G	C	T
1634	M2F271		Tokaj	Szent Tamas	Furmint	2019	summer	0	M	A	C	C	G	T	T
1635	M2F272		Tokaj	Szent Tamas	Furmint	2019	summer	0	M				G	C	T
1636	M2F273		Tokaj	Szent Tamas	Furmint	2019	summer	0	M	A	C	C	G	C	T
1637	M2F275		Tokaj	Szent Tamas	Furmint	2019	summer	0	M	T	C	C	G	C	T
1638	M2F276		Tokaj	Szent Tamas	Furmint	2019	summer	0	M	A	C	T	G	C	T
1639	M2F277		Tokaj	Szent Tamas	Furmint	2019	summer	0	M				G	Y	T
1640	M2F278		Tokaj	Szent Tamas	Furmint	2019	summer	0	M	A	C	T	G	T	T
1641	M2F279		Tokaj	Szent Tamas	Furmint	2019	summer	0	M	A	C	C	G	C	T
1642	M2F280		Tokaj	Szent Tamas	Furmint	2019	summer	0	M	A	C	T	G	T	T
1643	M2F281		Tokaj	Szent Tamas	Furmint	2019	summer	0	M	A	Y	Y	G	Y	T
1644	M2F282		Tokaj	Szent Tamas	Furmint	2019	summer	0	M		C	Y	G	T	T
1645	M2F283		Tokaj	Szent Tamas	Furmint	2019	summer	0	M	A	C	C	G	Y	T
1646	M2F284		Tokaj	Szent Tamas	Furmint	2019	summer	0	M	A	C	T	G	T	T
1647	M2F286		Tokaj	Szent Tamas	Furmint	2019	summer	0	M	A	C	T	G	Y	T
1648	M3F147		Tokaj	Urban	Furmint	2019	summer	0	M				G	T	T
1649	M3F151		Tokaj	Urban	Furmint	2019	summer	0	M	A	C	C	G	T	T
1650	M3F153		Tokaj	Urban	Furmint	2019	summer	0	M		C	Y	G	T	T
1651	M3F155		Tokaj	Urban	Furmint	2019	summer	0	M	A	C	T	G	T	T
1652	M3F157		Tokaj	Urban	Furmint	2019	summer	0	M	A	C	T	G	T	T
1653	M3F159		Tokaj	Urban	Furmint	2019	summer	0	M	A	C	Y	G	y	T
1654	M3F162		Tokaj	Urban	Furmint	2019	summer	0	M	A	C	T	G	T	T
1655	M3F164		Tokaj	Urban	Furmint	2019	summer	0	M	A	C	Y	G	C	T
1656	M3F166		Tokaj	Urban	Furmint	2019	summer	0	M		C	C
1657	M3F168		Tokaj	Urban	Furmint	2019	summer	0	M		C	T
1658	M3F170		Tokaj	Urban	Furmint	2019	summer	0	M	A	C	T	G	T	T
1659	M3F172		Tokaj	Urban	Furmint	2019	summer	0	M	A	C	T	G	T	T
1660	M3F174		Tokaj	Urban	Furmint	2019	summer	0	M	A	T	C	G	T	T
1661	M3F177		Tokaj	Urban	Furmint	2019	summer	0	M	A	C	C	G	T	T
1662	M3F180		Tokaj	Urban	Furmint	2019	summer	0	M	A	C	T	G	T	T
1663	M3F182		Tokaj	Urban	Furmint	2019	summer	0	M	A	C	C	G	T	T
1664	M3F184		Tokaj	Urban	Furmint	2019	summer	0	M	A	C	C	G	T	T
1665	M3F186		Tokaj	Urban	Furmint	2019	summer	0	M	A	C	T
1666	M3F188		Tokaj	Urban	Furmint	2019	summer	0	M	A	C	C	G	T	T
1667	M3F191		Tokaj	Urban	Furmint	2019	summer	0	M	A	C	T
1668	T3K100		Szekszard	Bodri	Kekfrankos	2019	summer		M	A	C	C	G	C	T
1669	T3K101		Szekszard	Bodri	Kekfrankos	2019	summer		M	A	Y	C	G	C	T
1670	T3K103		Szekszard	Bodri	Kekfrankos	2019	summer		M	A	Y	C	G	T	T
1671	T3K104		Szekszard	Bodri	Kekfrankos	2019	summer		M	A	Y	C	G	T	T
1672	T3K106		Szekszard	Bodri	Kekfrankos	2019	summer		M	A	C	C	G	T	T
1673	T3K107		Szekszard	Bodri	Kekfrankos	2019	summer		M	A	Y	C	G	C	T
1674	T3K108		Szekszard	Bodri	Kekfrankos	2019	summer		M	A	C	C	G	C	T
1675	T3K110		Szekszard	Bodri	Kekfrankos	2019	summer		M	a			G	T	T
1676	T3K112		Szekszard	Bodri	Kekfrankos	2019	summer		M	A	C	C	G	T	T
1677	T3K114		Szekszard	Bodri	Kekfrankos	2019	summer		M	A	Y	C
1678	T3K115		Szekszard	Bodri	Kekfrankos	2019	summer		M	W	C	C	G	y	T
1679	T3K116		Szekszard	Bodri	Kekfrankos	2019	summer		M	A	Y	C	G	T	T
1680	T3K118		Szekszard	Bodri	Kekfrankos	2019	summer		M	A	C	C	G	y	T
1681	T3K119		Szekszard	Bodri	Kekfrankos	2019	summer		M	A	C	C	G	T	T
1682	T3K63		Szekszard	Bodri	Kekfrankos	2019	summer		M	A	C	C	G	C	T
1683	T3K68		Szekszard	Bodri	Kekfrankos	2019	summer		M	A	C	C	G	y	T
1684	T3K69		Szekszard	Bodri	Kekfrankos	2019	summer		M	A	C	C	G	C	T
1685	T3K70		Szekszard	Bodri	Kekfrankos	2019	summer		M	A	C	C	G	C	T
1686	T3K71		Szekszard	Bodri	Kekfrankos	2019	summer		M	A	C	C
1687	T3K73		Szekszard	Bodri	Kekfrankos	2019	summer		M	A	C	C	G	y	T
1688	T3K75		Szekszard	Bodri	Kekfrankos	2019	summer		M	A	C	C		y	T
1689	T3K76		Szekszard	Bodri	Kekfrankos	2019	summer		M	A	C		G	C	T
1690	T3K79		Szekszard	Bodri	Kekfrankos	2019	summer		M	a	C	C	G	C	T
1691	T3K82		Szekszard	Bodri	Kekfrankos	2019	summer		M	A	C	C	G	C	T
1692	T3K83		Szekszard	Bodri	Kekfrankos	2019	summer		M	A	C	C	G	C	T
1693	T3K84		Szekszard	Bodri	Kekfrankos	2019	summer		M	A	C	C
1694	T3K86		Szekszard	Bodri	Kekfrankos	2019	summer		M	A	C	C	G	C	T
1695	T3K87		Szekszard	Bodri	Kekfrankos	2019	summer		M	A	C	C	G	C	T
1696	T3K88		Szekszard	Bodri	Kekfrankos	2019	summer		M	A	C	C	G	C	T
1697	T3K90		Szekszard	Bodri	Kekfrankos	2019	summer		M	A			G	C	T
1698	T3K91		Szekszard	Bodri	Kekfrankos	2019	summer		M	A	C	C	G	T	T
1699	T3K92		Szekszard	Bodri	Kekfrankos	2019	summer		M	A	C	C	G	C	T
1700	T3K94		Szekszard	Bodri	Kekfrankos	2019	summer		M	A	C	C	G	C	T
1701	T3K95		Szekszard	Bodri	Kekfrankos	2019	summer		M		C	C
1702	T3K96		Szekszard	Bodri	Kekfrankos	2019	summer		M	A	C	C	G	C	T
1703	T3K98		Szekszard	Bodri	Kekfrankos	2019	summer		M	A	Y	C
1704	D1D100		Badacsony	Laposa birtok	Keknyelu	2019	autumn	1	M	W	T		G	Y	T
1705	D1D103		Badacsony	Laposa birtok	Keknyelu	2019	autumn	1	M	W	C	C	G	Y	T
1706	D1D106		Badacsony	Laposa birtok	Keknyelu	2019	autumn	1	M	A	C	C	G	Y	T
1707	D1D109		Badacsony	Laposa birtok	Keknyelu	2019	autumn	1	M	W	C	Y	G	y	T
1708	D1D112		Badacsony	Laposa birtok	Keknyelu	2019	autumn	1	M	W	C	C	G	Y	T
1709	D1D115		Badacsony	Laposa birtok	Keknyelu	2019	autumn	1	M	W			G	C	T
1710	D1D125		Badacsony	Laposa birtok	Keknyelu	2019	autumn	1	M	W	C	C	G	C	T
1711	D1D127		Badacsony	Laposa birtok	Keknyelu	2019	autumn	1	M	A	C	C	G	T	T
1712	D1D129		Badacsony	Laposa birtok	Keknyelu	2019	autumn	1	M	A	T	C	G	C	T
1713	D1D133		Badacsony	Laposa birtok	Keknyelu	2019	autumn	1	M	W	C	Y	G	T	T
1714	D1D135		Badacsony	Laposa birtok	Keknyelu	2019	autumn	1	M	W	C	C	G	Y	T
1715	D1D138		Badacsony	Laposa birtok	Keknyelu	2019	autumn	1	M	A			G	T	C
1716	D1D140		Badacsony	Laposa birtok	Keknyelu	2019	autumn	1	M	W	C	C	G	C	T
1717	D1D141		Badacsony	Laposa birtok	Keknyelu	2019	autumn	1	M	W	C	C	G	C	T
1718	D1D143		Badacsony	Laposa birtok	Keknyelu	2019	autumn	1	M	W	C	C	G	T	T
1719	D1D145		Badacsony	Laposa birtok	Keknyelu	2019	autumn	1	M	A	C	C	G	T	T
1720	D1D147		Badacsony	Laposa birtok	Keknyelu	2019	autumn	1	M	T	C	C	G	y	T
1721	D1D149		Badacsony	Laposa birtok	Keknyelu	2019	autumn	1	M	W	C	C	G	Y	Y
1722	D1D151		Badacsony	Laposa birtok	Keknyelu	2019	autumn	1	M	A	C	C
1723	D1D155		Badacsony	Laposa birtok	Keknyelu	2019	autumn	1	M	W	C
1724	D2D107		Badacsony	Laposa birtok	Keknyelu	2019	autumn	1	M	W	Y	C	G	Y	Y
1725	D2D109		Badacsony	Laposa birtok	Keknyelu	2019	autumn	1	M	A	C	C	G	C	T
1726	D2D111		Badacsony	Laposa birtok	Keknyelu	2019	autumn	1	M	A	C	C	G	C	T
1727	D2D114		Badacsony	Laposa birtok	Keknyelu	2019	autumn	1	M	A	C	Y	G	T	T
1728	D2D122		Badacsony	Laposa birtok	Keknyelu	2019	autumn	1	M	W	C	C
1729	D2D124		Badacsony	Laposa birtok	Keknyelu	2019	autumn	1	M	A	C	T	G	C	T
1730	D2D126		Badacsony	Laposa birtok	Keknyelu	2019	autumn	1	M	W	C	Y	G	y	T
1731	D2D129		Badacsony	Laposa birtok	Keknyelu	2019	autumn	1	M	W			G	C	T
1732	D2D134		Badacsony	Laposa birtok	Keknyelu	2019	autumn	1	M	A	C	C	G	C	T
1733	D2D154		Badacsony	Laposa birtok	Keknyelu	2019	autumn	1	M	A	T	C	G	T	y
1734	D2D156		Badacsony	Laposa birtok	Keknyelu	2019	autumn	1	M	A	C	C	G	T	T
1735	D2D158		Badacsony	Laposa birtok	Keknyelu	2019	autumn	1	M	W	Y	C	G	C	T
1736	D2D161		Badacsony	Laposa birtok	Keknyelu	2019	autumn	1	M	T	T	C	G	C	T
1737	D2D167		Badacsony	Laposa birtok	Keknyelu	2019	autumn	1	M	W	C	C	G	C	T
1738	D3Q1		Badacsony	Laposa terasz	Szurkebarat	2019	autumn	1	ch	A			G	T	T
1739	D3Q12		Badacsony	Laposa terasz	Szurkebarat	2019	autumn	1	ch	A	C	C	G	T	T	C	T
1740	D3Q14		Badacsony	Laposa terasz	Szurkebarat	2019	autumn	1	ch	A	C	C	G	C	T	C	T
1741	D3Q16		Badacsony	Laposa terasz	Szurkebarat	2019	autumn	1	ch	A	C	C	G	C	T	C	T
1742	D3Q18		Badacsony	Laposa terasz	Szurkebarat	2019	autumn	1	ch	A	C	C	G	y	T
1743	D3Q19		Badacsony	Laposa terasz	Szurkebarat	2019	autumn	1	ch	A	C	C	G	y	T
1744	D3Q21		Badacsony	Laposa terasz	Szurkebarat	2019	autumn	1	ch	A	C	C	G	C	T
1745	D3Q23		Badacsony	Laposa terasz	Szurkebarat	2019	autumn	1	ch	A	C	C	G	C	T	C	T
1746	D3Q25		Badacsony	Laposa terasz	Szurkebarat	2019	autumn	1	ch	T	C	C	G	y	T
1747	D3Q28		Badacsony	Laposa terasz	Szurkebarat	2019	autumn	1	ch	A	C	C	G	y	T
1748	D3Q29		Badacsony	Laposa terasz	Szurkebarat	2019	autumn	1	ch	A	C	C	G	C	T	C	T
1749	D3Q31		Badacsony	Laposa terasz	Szurkebarat	2019	autumn	1	ch	A	C	C	G	y	T
1750	D3Q33		Badacsony	Laposa terasz	Szurkebarat	2019	autumn	1	ch	A	C	Y	G	y	T
1751	D3Q35		Badacsony	Laposa terasz	Szurkebarat	2019	autumn	1	ch	T	C	C	G	T	y
1752	D3Q37		Badacsony	Laposa terasz	Szurkebarat	2019	autumn	1	ch	A	C	T	G	C	T	C	T
1753	D3Q39		Badacsony	Laposa terasz	Szurkebarat	2019	autumn	1	ch	A	C	Y	G	y	T
1754	D3Q4		Badacsony	Laposa terasz	Szurkebarat	2019	autumn	1	ch	A	C	T	G	y	y
1755	D3Q41		Badacsony	Laposa terasz	Szurkebarat	2019	autumn	1	ch	A	Y	T	G	C	T	C	T
1756	D3Q43		Badacsony	Laposa terasz	Szurkebarat	2019	autumn	1	ch	T	C	Y	G	y	T
1757	D3Q46		Badacsony	Laposa terasz	Szurkebarat	2019	autumn	1	ch	A	C	C	G	C	T	C	T
1758	D3Q47		Badacsony	Laposa terasz	Szurkebarat	2019	autumn	1	ch	A	C	C	G	C	T
1759	D3Q49		Badacsony	Laposa terasz	Szurkebarat	2019	autumn	1	ch	A	Y	C	G	T	T
1760	D3Q51		Badacsony	Laposa terasz	Szurkebarat	2019	autumn	1	ch	T	C	T	G	y	y
1761	D3Q53		Badacsony	Laposa terasz	Szurkebarat	2019	autumn	1	ch	A	C	C	G	T	T	C	T
1762	D3Q54		Badacsony	Laposa terasz	Szurkebarat	2019	autumn	1	ch	A	C	C	G	T	T	C	T
1763	D3Q56		Badacsony	Laposa terasz	Szurkebarat	2019	autumn	1	ch	A	C	C	G	C	T	C	T
1764	D3Q58		Badacsony	Laposa terasz	Szurkebarat	2019	autumn	1	ch	T	T	C	G	y	T
1765	D3Q6		Badacsony	Laposa terasz	Szurkebarat	2019	autumn	1	ch	A	Y	C	G	T	T
1766	D3Q60		Badacsony	Laposa terasz	Szurkebarat	2019	autumn	1	ch	A	C	C	G	C	T	C	T
1767	D3Q62		Badacsony	Laposa terasz	Szurkebarat	2019	autumn	1	ch	A	C	C	G	y	T
1768	D3Q64		Badacsony	Laposa terasz	Szurkebarat	2019	autumn	1	ch	A	C	C				C	T
1769	D3Q8		Badacsony	Laposa terasz	Szurkebarat	2019	autumn	1	ch	A	C	C	G	C	T	C	T
1770	N1B100		Neszmely	Gote-Korma	Savignon blanc	2019	autumn	1	ch	A	C	Y	G	T	y
1771	N1B102		Neszmely	Gote-Korma	Savignon blanc	2019	autumn	1	ch	A	Y	C	G	C	T
1772	N1B104		Neszmely	Gote-Korma	Savignon blanc	2019	autumn	1	ch	A	C	Y	G	T	T
1773	N1B106		Neszmely	Gote-Korma	Savignon blanc	2019	autumn	1	ch	A	C	C	G	y	T
1774	N1B108		Neszmely	Gote-Korma	Savignon blanc	2019	autumn	1	ch	A	C	C	G	T	T	C	T
1775	N1B110		Neszmely	Gote-Korma	Savignon blanc	2019	autumn	1	ch	A	C	C	G	T	T	C	T
1776	N1B112		Neszmely	Gote-Korma	Savignon blanc	2019	autumn	1	ch	T	Y	C	G	T	C	C	T
1777	N1B113		Neszmely	Gote-Korma	Savignon blanc	2019	autumn	1	ch	A	C	Y	G	y	T
1778	N1B116		Neszmely	Gote-Korma	Savignon blanc	2019	autumn	1	ch	A	Y	C	G	T	T
1779	N1B118		Neszmely	Gote-Korma	Savignon blanc	2019	autumn	1	ch	A	C	C	G	T	T	C	T
1780	N1B120		Neszmely	Gote-Korma	Savignon blanc	2019	autumn	1	ch	A	C	C	G	y	T
1781	N1B122		Neszmely	Gote-Korma	Savignon blanc	2019	autumn	1	ch	A	C	C	G	T	T	C	T
1782	N1B124		Neszmely	Gote-Korma	Savignon blanc	2019	autumn	1	ch	A	C	Y	G	T	y
1783	N1B126		Neszmely	Gote-Korma	Savignon blanc	2019	autumn	1	ch	A	C	C	G	C	T	C	T
1784	N1B128		Neszmely	Gote-Korma	Savignon blanc	2019	autumn	1	ch	A	C	C	G	y	T
1785	N1B65		Neszmely	Gote-Korma	Savignon blanc	2019	autumn	1	ch	A	Y	C	G	T	T
1786	N1B67		Neszmely	Gote-Korma	Savignon blanc	2019	autumn	1	ch	T	C	C	G	y	y
1787	N1B69		Neszmely	Gote-Korma	Savignon blanc	2019	autumn	1	ch	T	C	Y	G	y	T
1788	N1B71		Neszmely	Gote-Korma	Savignon blanc	2019	autumn	1	ch	A	C	C	G	y	T
1789	N1B74		Neszmely	Gote-Korma	Savignon blanc	2019	autumn	1	ch	A	C	C	G	y	T
1790	N1B75		Neszmely	Gote-Korma	Savignon blanc	2019	autumn	1	ch	A	C	C	G	T	T	C	T
1791	N1B77		Neszmely	Gote-Korma	Savignon blanc	2019	autumn	1	ch	T	Y	Y	G	y	T
1792	N1B79		Neszmely	Gote-Korma	Savignon blanc	2019	autumn	1	ch	A	C	C	G	y	y
1793	N1B81		Neszmely	Gote-Korma	Savignon blanc	2019	autumn	1	ch	A	C	C	G	T	C	C	T
1794	N1B83		Neszmely	Gote-Korma	Savignon blanc	2019	autumn	1	ch	A	C	C	G	T	T	C	T
1795	N1B85		Neszmely	Gote-Korma	Savignon blanc	2019	autumn	1	ch	T	C	C	G	y	y
1796	N1B87		Neszmely	Gote-Korma	Savignon blanc	2019	autumn	1	ch	A	C	C	G	T	y
1797	N1B89		Neszmely	Gote-Korma	Savignon blanc	2019	autumn	1	ch	A	C	C	G	T	T	C	T
1798	N1B91		Neszmely	Gote-Korma	Savignon blanc	2019	autumn	1	ch	A	C	C	G	y	T
1799	N1B94		Neszmely	Gote-Korma	Savignon blanc	2019	autumn	1	ch	A	C	C	G	T	y
1800	N1B96		Neszmely	Gote-Korma	Savignon blanc	2019	autumn	1	ch	T	C	C	G	T	T	C	T
1801	N1B98		Neszmely	Gote-Korma	Savignon blanc	2019	autumn	1	ch	A	C	Y	G	T	T
1802	N1T100		Neszmely	Gote-Korma	Tramini	2019	autumn	1	ch	A	C	C	G	T	T	C	T
1803	N1T103		Neszmely	Gote-Korma	Tramini	2019	autumn	1	ch	A	C	C	G	T	y
1804	N1T105		Neszmely	Gote-Korma	Tramini	2019	autumn	1	ch	A	C	C	G	T	T	C	T
1805	N1T108		Neszmely	Gote-Korma	Tramini	2019	autumn	1	ch	A	C	C	G	T	T	C	T
1806	N1T111		Neszmely	Gote-Korma	Tramini	2019	autumn	1	ch	A	C	Y	G	y	T
1807	N1T113		Neszmely	Gote-Korma	Tramini	2019	autumn	1	ch	A	C	C	G	y	T
1808	N1T115		Neszmely	Gote-Korma	Tramini	2019	autumn	1	ch	A	C	C	G	y	T
1809	N1T120		Neszmely	Gote-Korma	Tramini	2019	autumn	1	ch	T	C	C	G	C	T	C	T
1810	N1T122		Neszmely	Gote-Korma	Tramini	2019	autumn	1	ch	A	C	C	G	y	T
1811	N1T125		Neszmely	Gote-Korma	Tramini	2019	autumn	1	ch	A	C	C	G	T	y
1812	N1T127		Neszmely	Gote-Korma	Tramini	2019	autumn	1	ch	T	C	Y	G	T	T
1813	N1T129		Neszmely	Gote-Korma	Tramini	2019	autumn	1	ch	A	C	C	G	T	T	C	T
1814	N1T131		Neszmely	Gote-Korma	Tramini	2019	autumn	1	ch	A	C	C	G	T	T	C	T
1815	N1T135		Neszmely	Gote-Korma	Tramini	2019	autumn	1	ch	A
1816	N1T138		Neszmely	Gote-Korma	Tramini	2019	autumn	1	ch	A	C	C	G	y	y
1817	N1T141		Neszmely	Gote-Korma	Tramini	2019	autumn	1	ch	A	C	Y	G	C	T
1818	N1T144		Neszmely	Gote-Korma	Tramini	2019	autumn	1	ch	A	C	C	G	T	y	Y	Y
1819	N1T148		Neszmely	Gote-Korma	Tramini	2019	autumn	1	ch	A	C	C	G	y	T
1820	N1T150		Neszmely	Gote-Korma	Tramini	2019	autumn	1	ch	T	C	C	G	C	T	C	T
1821	N1T87		Neszmely	Gote-Korma	Tramini	2019	autumn	1	ch	T	Y	C	G	y	T
1822	N1T89		Neszmely	Gote-Korma	Tramini	2019	autumn	1	ch	A	C	C	G	T	T	C	T
1823	N1T92		Neszmely	Gote-Korma	Tramini	2019	autumn	1	ch	A	C	C	G	T	T	C	T
1824	N1T94		Neszmely	Gote-Korma	Tramini	2019	autumn	1	ch	A	C	C	G	y	T
1825	N2C101		Neszmely	Keresztret	Chardonnay	2019	autumn	1	ch	A	C	C	G	y	T
1826	N2C104		Neszmely	Keresztret	Chardonnay	2019	autumn	1	ch	T	C	C	G	T	y
1827	N2C107		Neszmely	Keresztret	Chardonnay	2019	autumn	1	ch	A	C	C	G	C	T	C	T
1828	N2C110		Neszmely	Keresztret	Chardonnay	2019	autumn	1	ch	A	C	C	G	y	T
1829	N2C112		Neszmely	Keresztret	Chardonnay	2019	autumn	1	ch	A	C	C	G	y	y
1830	N2C113		Neszmely	Keresztret	Chardonnay	2019	autumn	1	ch	T	C	C	G	y	T
1831	N2C115		Neszmely	Keresztret	Chardonnay	2019	autumn	1	ch	A	Y	C	G	y	T
1832	N2C118		Neszmely	Keresztret	Chardonnay	2019	autumn	1	ch	T	C	Y	G	T	y
1833	N2C120		Neszmely	Keresztret	Chardonnay	2019	autumn	1	ch	A	C	C	G	T	y
1834	N2C122		Neszmely	Keresztret	Chardonnay	2019	autumn	1	ch	A	C	C	G	T	T	C	T
1835	N2C124		Neszmely	Keresztret	Chardonnay	2019	autumn	1	ch	A	C	C	G	T	y
1836	N2C127		Neszmely	Keresztret	Chardonnay	2019	autumn	1	ch	A	C	Y	G	y	T
1837	N2C129		Neszmely	Keresztret	Chardonnay	2019	autumn	1	ch	A	C	C	G	T	T	C	T
1838	N2C131		Neszmely	Keresztret	Chardonnay	2019	autumn	1	ch	A	C	C	G	T	T	C	T
1839	N2C133		Neszmely	Keresztret	Chardonnay	2019	autumn	1	ch	A	C	C	G	T	y
1840	N2C135		Neszmely	Keresztret	Chardonnay	2019	autumn	1	ch	A	C	C	G	T	y	C	T
1841	N2C138		Neszmely	Keresztret	Chardonnay	2019	autumn	1	ch	A			G	C	T
1842	N2C140		Neszmely	Keresztret	Chardonnay	2019	autumn	1	ch	A	C	C	G	C	T	C	T
1843	N2C144		Neszmely	Keresztret	Chardonnay	2019	autumn	1	ch	A	C	C	G	y	T
1844	N2C148		Neszmely	Keresztret	Chardonnay	2019	autumn	1	ch	A	C	C	G	T	T	C	T
1845	N2C151		Neszmely	Keresztret	Chardonnay	2019	autumn	1	ch	A	C	Y	G	T	T
1846	N2C154		Neszmely	Keresztret	Chardonnay	2019	autumn	1	ch	A	C	C	G	T	T	C	T
1847	N2C157		Neszmely	Keresztret	Chardonnay	2019	autumn	1	ch	A	C	C	G	T	C	C	T
1848	N2C159		Neszmely	Keresztret	Chardonnay	2019	autumn	1	ch	A	C	C	G	T	T	C	T
1849	N2C97		Neszmely	Keresztret	Chardonnay	2019	autumn	1	ch	A	C	C	G	T	T
1850	N2C99		Neszmely	Keresztret	Chardonnay	2019	autumn	1	ch	A
1851	N4E43		Neszmely	Eloharaszt	Chenin Blanc	2019	autumn	1	ch	A	C	C	G	T	T	C	T
1852	N4E50		Neszmely	Eloharaszt	Chenin Blanc	2019	autumn	1	ch	A	C	C	G	T	T	C	T
1853	N4E53		Neszmely	Eloharaszt	Chenin Blanc	2019	autumn	1	ch	A	C	C	G	T	T	C	T
1854	N4E54		Neszmely	Eloharaszt	Chenin Blanc	2019	autumn	1	ch	A	C	C	G	y	T	C	T
1855	N4E55		Neszmely	Eloharaszt	Chenin Blanc	2019	autumn	1	ch	A	C	C	G	T	T	C	T
1856	N4E59		Neszmely	Eloharaszt	Chenin Blanc	2019	autumn	1	ch	A	C	C	G	C	T	C	T
1857	N4E61		Neszmely	Eloharaszt	Chenin Blanc	2019	autumn	1	ch	A	Y	C	G	T	T
1858	N4E63		Neszmely	Eloharaszt	Chenin Blanc	2019	autumn	1	ch	A	T	C	G	T	y
1859	N4E68		Neszmely	Eloharaszt	Chenin Blanc	2019	autumn	1	ch	A	C	C	G	C	T	C	T
1860	N4E71		Neszmely	Eloharaszt	Chenin Blanc	2019	autumn	1	ch	A	C	Y	G	y	y
1861	N4E72		Neszmely	Eloharaszt	Chenin Blanc	2019	autumn	1	ch	T	C	C	G	T	y
1862	N4E73		Neszmely	Eloharaszt	Chenin Blanc	2019	autumn	1	ch	A	C	Y	G	y	y
1863	N4E76		Neszmely	Eloharaszt	Chenin Blanc	2019	autumn	1	ch	T	T	C	G	y	y
1864	N4E77		Neszmely	Eloharaszt	Chenin Blanc	2019	autumn	1	ch	A	C	C	G	y	T
1865	E2K102		Eger	Balazs fiatal (Mocsari)	Kekfrankos	2019	autumn	1	ch	A	C	T	G	T	y	C	T
1866	E2K105		Eger	Balazs fiatal (Mocsari)	Kekfrankos	2019	autumn	1	ch	A	C	C	G	y	T
1867	E2K107		Eger	Balazs fiatal (Mocsari)	Kekfrankos	2019	autumn	1	ch	A	C	C	G	y	T
1868	E2K109		Eger	Balazs fiatal (Mocsari)	Kekfrankos	2019	autumn	1	ch	A	T	C	G	C	T	C	T
1869	E2K111		Eger	Balazs fiatal (Mocsari)	Kekfrankos	2019	autumn	1	ch	A	C	C	G	C	T	C	T
1870	E2K113		Eger	Balazs fiatal (Mocsari)	Kekfrankos	2019	autumn	1	ch	A	C	C	G	y	T
1871	E2K116		Eger	Balazs fiatal (Mocsari)	Kekfrankos	2019	autumn	1	ch	A	C	C	G	C	T	C	T
1872	E2K120a		Eger	Balazs fiatal (Mocsari)	Kekfrankos	2019	autumn	1	ch	A	C	Y	G	T	T
1873	E2K120b		Eger	Balazs fiatal (Mocsari)	Kekfrankos	2019	autumn	1	ch	A	C	Y	G	y	T
1874	E2K122		Eger	Balazs fiatal (Mocsari)	Kekfrankos	2019	autumn	1	ch	A	C	C	G	T	y
1875	E2K125		Eger	Balazs fiatal (Mocsari)	Kekfrankos	2019	autumn	1	ch	A	C	T	G	y	T
1876	E2K127		Eger	Balazs fiatal (Mocsari)	Kekfrankos	2019	autumn	1	ch	A	C	C	G	y	T
1877	E2K129		Eger	Balazs fiatal (Mocsari)	Kekfrankos	2019	autumn	1	ch	A	C	C	G	y	T
1878	E2K132		Eger	Balazs fiatal (Mocsari)	Kekfrankos	2019	autumn	1	ch	A	Y	C	G	y	T
1879	E2K133		Eger	Balazs fiatal (Mocsari)	Kekfrankos	2019	autumn	1	ch	A	C	Y	G	C	T
1880	E2K137		Eger	Balazs fiatal (Mocsari)	Kekfrankos	2019	autumn	1	ch	A	C	C	G	y	T
1881	E2K138		Eger	Balazs fiatal (Mocsari)	Kekfrankos	2019	autumn	1	ch	T	C	C	G	y	y
1882	E2K140		Eger	Balazs fiatal (Mocsari)	Kekfrankos	2019	autumn	1	ch	A	T	C	G	y	T
1883	E2K143		Eger	Balazs fiatal (Mocsari)	Kekfrankos	2019	autumn	1	ch	A	C	Y	G	T	T
1884	E2K146		Eger	Balazs fiatal (Mocsari)	Kekfrankos	2019	autumn	1	ch	A	Y	C	G	y	T
1885	E2K148		Eger	Balazs fiatal (Mocsari)	Kekfrankos	2019	autumn	1	ch	A	C	T	G	T	T	C	T
1886	E2K86		Eger	Balazs fiatal (Mocsari)	Kekfrankos	2019	autumn	1	ch	A	T	C	G	C	T	C	T
1887	E2K89		Eger	Balazs fiatal (Mocsari)	Kekfrankos	2019	autumn	1	ch	A	C	Y	G	y	T
1888	E2K92		Eger	Balazs fiatal (Mocsari)	Kekfrankos	2019	autumn	1	ch	A	Y	C	G	y	T
1889	E2K94		Eger	Balazs fiatal (Mocsari)	Kekfrankos	2019	autumn	1	ch	A	C	C	G	y	T
1890	E2K96		Eger	Balazs fiatal (Mocsari)	Kekfrankos	2019	autumn	1	ch	A	T	C	G	y	T
1891	E2K99		Eger	Balazs fiatal (Mocsari)	Kekfrankos	2019	autumn	1	ch	A	C	Y	G	y	T
1892	E5K170		Eger	Pipis	Kekfrankos	2019	autumn	2	ch	A	C	Y	G	T	T
1893	E5K173		Eger	Pipis	Kekfrankos	2019	autumn	2	ch	A	C	Y	G	y	T
1894	E5K175		Eger	Pipis	Kekfrankos	2019	autumn	2	ch	A	C	Y	G	y	T
1895	E5K178		Eger	Pipis	Kekfrankos	2019	autumn	2	ch	A	T	C	G	T	T	C	T
1896	E5K181		Eger	Pipis	Kekfrankos	2019	autumn	2	ch	A	C	T	G	T	T	C	T
1897	E5K183		Eger	Pipis	Kekfrankos	2019	autumn	2	ch	A	C	C	G	C	T
1898	E5K186		Eger	Pipis	Kekfrankos	2019	autumn	2	ch	A	C	T	G	C	T	C	T
1899	E5K187		Eger	Pipis	Kekfrankos	2019	autumn	2	ch	A	C	T	G	T	T	C	T
1900	E5K190		Eger	Pipis	Kekfrankos	2019	autumn	2	ch	A	C	C	G	y	T
1901	E5K193		Eger	Pipis	Kekfrankos	2019	autumn	2	ch	A	C	C	G	C	T
1902	E5K196		Eger	Pipis	Kekfrankos	2019	autumn	2	ch	A	T	C	G	T	T	C	T
1903	E5K198		Eger	Pipis	Kekfrankos	2019	autumn	2	ch	A	C	C	G	T	T	C	T
1904	E5K201		Eger	Pipis	Kekfrankos	2019	autumn	2	ch	A	C	Y	G	y	T
1905	E5K203		Eger	Pipis	Kekfrankos	2019	autumn	2	ch	A	C	T	G	y	T
1906	E5K206		Eger	Pipis	Kekfrankos	2019	autumn	2	ch	A	C	Y	G	T	T
1907	E5K209		Eger	Pipis	Kekfrankos	2019	autumn	2	ch	A	C	Y	G	T	T
1908	E5K212		Eger	Pipis	Kekfrankos	2019	autumn	2	ch	A	C	T	G	T	T	C	T
1909	E5K215		Eger	Pipis	Kekfrankos	2019	autumn	2	ch	A	C	C	G	T	y
1910	E5K218		Eger	Pipis	Kekfrankos	2019	autumn	2	ch	A	C	C	G	T	T		T
1911	E5K219		Eger	Pipis	Kekfrankos	2019	autumn	2	ch	A	C	T	G	T	T		T
1912	E5K222		Eger	Pipis	Kekfrankos	2019	autumn	2	ch	A	C	C	G	T	T	C	T
1913	E5K225		Eger	Pipis	Kekfrankos	2019	autumn	2	ch	A	C	C	G	T	T	C	T
1914	E5K228		Eger	Pipis	Kekfrankos	2019	autumn	2	ch		C	C	G	T	T	C	T
1915	E5K231		Eger	Pipis	Kekfrankos	2019	autumn	2	ch	A	C	C	G	C	T	C	T
1916	E5K234		Eger	Pipis	Kekfrankos	2019	autumn	2	ch	A	C	T	G	y	T
1917	EC100		Eger	Kolyukteto	Chardonnay	2019	autumn	0	ch	A	Y	C	G	C	T
1918	EC103		Eger	Kolyukteto	Chardonnay	2019	autumn	0	ch	A	C	C	G	y	T
1919	EC106		Eger	Kolyukteto	Chardonnay	2019	autumn	0	ch	A	Y	C	G	y	T
1920	EC110		Eger	Kolyukteto	Chardonnay	2019	autumn	1	ch	A	C	Y	G	y	T
1921	EC114		Eger	Kolyukteto	Chardonnay	2019	autumn	1	ch	A	C	Y	G	T	T
1922	EC116		Eger	Kolyukteto	Chardonnay	2019	autumn	1	ch	A	C	Y	G	y	T
1923	EC120		Eger	Kolyukteto	Chardonnay	2019	autumn	1	ch	A	C		G	y	T
1924	EC94		Eger	Kolyukteto	Chardonnay	2019	autumn	0	ch	A	C	C	G	y	T
1925	EC96		Eger	Kolyukteto	Chardonnay	2019	autumn	0	ch	A	C	Y	G	T	y
1926	EK101		Eger	Kolyukteto	Kekfrankos	2019	autumn	0	ch	A	C	T	G	T	T
1927	EK104		Eger	Kolyukteto	Kekfrankos	2019	autumn	0	ch	A	C	C	g	y	T
1928	EK107		Eger	Kolyukteto	Kekfrankos	2019	autumn	0	ch	A	C	C	G	C	T	C	T
1929	EK109		Eger	Kolyukteto	Kekfrankos	2019	autumn	0	ch	A	Y	C	G	C	T
1930	EK110		Eger	Kolyukteto	Kekfrankos	2019	autumn	1	ch	A	C	C	G	y	T
1931	EK113		Eger	Kolyukteto	Kekfrankos	2019	autumn	1	ch	A	C	C	G	T	y
1932	EK116		Eger	Kolyukteto	Kekfrankos	2019	autumn	1	ch	A	C	Y	G	y	T
1933	EK118		Eger	Kolyukteto	Kekfrankos	2019	autumn	1	ch	A	C	C	G	T	T	C	T
1934	EK121		Eger	Kolyukteto	Kekfrankos	2019	autumn	1	ch	A	Y	C	G	T	T
1935	EK124		Eger	Kolyukteto	Kekfrankos	2019	autumn	1	ch	A	C	Y	G	y	T
1936	EK95		Eger	Kolyukteto	Kekfrankos	2019	autumn	0	ch	T	C	C	G	C	T	C	T
1937	EK98		Eger	Kolyukteto	Kekfrankos	2019	autumn	0	ch	A	C	Y	G	y	y
1938	EL102		Eger	Kolyukteto	Leanyka	2019	autumn	1	ch	A	Y	C	G	y	T
1939	EL72		Eger	Kolyukteto	Leanyka	2019	autumn	0	ch	A	C	Y	G	T	T
1940	EL75		Eger	Kolyukteto	Leanyka	2019	autumn	0	ch	A	T	C	G	T	T	C	T
1941	EL77		Eger	Kolyukteto	Leanyka	2019	autumn	0	ch	A			G	T	T
1942	EL80		Eger	Kolyukteto	Leanyka	2019	autumn	0	ch	A	C	C	G	T	T	C	T
1943	EL86		Eger	Kolyukteto	Leanyka	2019	autumn	0	ch	A	C	C	G	y	T
1944	EL88		Eger	Kolyukteto	Leanyka	2019	autumn	1	ch	A			G	T	y
1945	EL91		Eger	Kolyukteto	Leanyka	2019	autumn	1	ch	A	C	C	G	T	T
1946	EL94		Eger	Kolyukteto	Leanyka	2019	autumn	1	ch	A
1947	EL97		Eger	Kolyukteto	Leanyka	2019	autumn	1	ch	T	C	C	G	T	T	C	T
1948	EL99		Eger	Kolyukteto	Leanyka	2019	autumn	1	ch	A			G	y	T
1949	ER41		Eger	Kolyukteto	Pinot Noir	2019	autumn	0	ch	A	C	Y	G	y	y
1950	ER44		Eger	Kolyukteto	Pinot Noir	2019	autumn	0	ch	A	C	C	G	T	T	C	T
1951	ER50		Eger	Kolyukteto	Pinot Noir	2019	autumn	0	ch	A	C	Y	G	T	T	C	T
1952	ER52		Eger	Kolyukteto	Pinot Noir	2019	autumn	0	ch	A	C	T	G	T	T	C	T
1953	ER54		Eger	Kolyukteto	Pinot Noir	2019	autumn	1	ch	A	C	Y	G	T	T
1954	ER56		Eger	Kolyukteto	Pinot Noir	2019	autumn	1	ch	A	C	Y	G	T	T
1955	ER57		Eger	Kolyukteto	Pinot Noir	2019	autumn	1	ch	A	Y	C	G	C	T
1956	ER60		Eger	Kolyukteto	Pinot Noir	2019	autumn	1	ch	A	C	T	G	T	T	C	T
1957	ER63		Eger	Kolyukteto	Pinot Noir	2019	autumn	1	ch	A	C	T	G	T	T
1958	ER66		Eger	Kolyukteto	Pinot Noir	2019	autumn	1	ch	A	C	C	G	y	T
1959	K110		Eger	Kolyukteto kiserleti	Merlot	2019	autumn	1	M	A	C	C	G	T	T
1960	K80		Eger	Kolyukteto kiserleti	Merlot	2019	autumn	1	M	A	C	C	G	T	T
1961	K84		Eger	Kolyukteto kiserleti	Merlot	2019	autumn	0	M	W	C	C	G	C	T
1962	K88		Eger	Kolyukteto kiserleti	Merlot	2019	autumn	0	M	T	C	T	G	T	T
1963	K90		Eger	Kolyukteto kiserleti	Merlot	2019	autumn	1	M	A	C	T	G	T	T
1964	K92		Eger	Kolyukteto kiserleti	Merlot	2019	autumn	0	M	A	C	C	G	C	T
1965	K94		Eger	Kolyukteto kiserleti	Merlot	2019	autumn	0	M	A	C	C	G	y	y
1966	M1F163		Tokaj	Kiraly	Furmint	2019	autumn	0	ch	A	C	T	G	y	T
1967	M1F165		Tokaj	Kiraly	Furmint	2019	autumn	0	ch	A	C	C	G	C	T	C	T
1968	M1F171		Tokaj	Kiraly	Furmint	2019	autumn	0	ch	A	C	T	G	T	T
1969	M1F172		Tokaj	Kiraly	Furmint	2019	autumn	0	ch	A	Y	Y	G	T	T
1970	M1F183		Tokaj	Kiraly	Furmint	2019	autumn	0	ch	A	C	T	G	y	T
1971	M1F184		Tokaj	Kiraly	Furmint	2019	autumn	0	ch	A	C	Y	G	T	T
1972	M1F188		Tokaj	Kiraly	Furmint	2019	autumn	0	ch	A	C	C	G	y	T
1973	M1F190		Tokaj	Kiraly	Furmint	2019	autumn	0	ch	A	C	T	G	T	T	C	T
1974	M1F224		Tokaj	Kiraly	Furmint	2019	autumn	0	ch	A	C	T	G	T	T	C	T
1975	M2F299		Tokaj	Szent Tamas	Furmint	2019	autumn	0	ch	T			G	T	T
1976	M2F301		Tokaj	Szent Tamas	Furmint	2019	autumn	0	ch	A	Y	Y	G	C	T
1977	M2F304		Tokaj	Szent Tamas	Furmint	2019	autumn	0	ch	A	C	Y	G	T	T
1978	M2F313		Tokaj	Szent Tamas	Furmint	2019	autumn	0	ch	A	C	Y	G	T	T
1979	M2F316		Tokaj	Szent Tamas	Furmint	2019	autumn	0	ch	A	C		G	y	T
1980	M2F317		Tokaj	Szent Tamas	Furmint	2019	autumn	0	ch	A	C	T	G	T	T
1981	M2F318		Tokaj	Szent Tamas	Furmint	2019	autumn	0	ch	A	Y	Y	G	C	T
1982	M2F322		Tokaj	Szent Tamas	Furmint	2019	autumn	0	ch	A
1983	M2F326		Tokaj	Szent Tamas	Furmint	2019	autumn	0	ch	A
1984	M2F329		Tokaj	Szent Tamas	Furmint	2019	autumn	0	ch	A	C	T	G	y	T
1985	M2F330		Tokaj	Szent Tamas	Furmint	2019	autumn	0	ch	T	C	Y	G	T	T
1986	M2F333		Tokaj	Szent Tamas	Furmint	2019	autumn	0	ch	A	C	Y	G	y	T
1987	M2F336		Tokaj	Szent Tamas	Furmint	2019	autumn	0	ch	A	C	Y	G	y	T
1988	M2F337		Tokaj	Szent Tamas	Furmint	2019	autumn	0	ch	A	Y		G	T	T
1989	M2F338		Tokaj	Szent Tamas	Furmint	2019	autumn	0	ch	A	C	T	G	y	T
1990	M2F340		Tokaj	Szent Tamas	Furmint	2019	autumn	0	ch	A
1991	M2F343		Tokaj	Szent Tamas	Furmint	2019	autumn	0	ch	A
1992	M2F346		Tokaj	Szent Tamas	Furmint	2019	autumn	0	ch	A
1993	M2F350		Tokaj	Szent Tamas	Furmint	2019	autumn	0	ch	A	C	T	G	T	T
1994	M2F352		Tokaj	Szent Tamas	Furmint	2019	autumn	0	ch	A
1995	M2F354		Tokaj	Szent Tamas	Furmint	2019	autumn	0	ch	A	C	Y	G	T	T
1996	M2F355		Tokaj	Szent Tamas	Furmint	2019	autumn	0	ch	A	C	T	G	y	T
1997	M2F366		Tokaj	Szent Tamas	Furmint	2019	autumn	0	ch	W	C	Y	G	y	T
1998	M2F369		Tokaj	Szent Tamas	Furmint	2019	autumn	0	ch	A	Y	Y	G	y	T
1999	M2F371		Tokaj	Szent Tamas	Furmint	2019	autumn	0	ch	A	C	T	G	T	T
[truncated: 153 more rows]
